# Supplementary material for: Exploring the role of stromal osmoregulation in cancer and disease using executable modelling
Source: Nat Commun. 2018 Aug 1;9:3011. doi: 10.1038/s41467-018-05414-y (PMC6070494; doi:10.1038/s41467-018-05414-y)
Supplement: Supplementary file 4 — Supplementary Dataset 1 [file 41467_2018_5414_MOESM4_ESM.xlsx]

## Sheet: Supplementary_Data_1
List of Ion Channels used for T-SNE and Binary Classification
Sodium Channels
Voltage Gated
	Approved Symbol	Approved Name	Previous Symbols	Synonyms	Chromosome
	SCN1A	sodium voltage-gated channel alpha subunit 1	SCN1, FEB3	Nav1.1, GEFSP2, HBSCI, NAC1, SMEI	2q24.3
	SCN2A	sodium voltage-gated channel alpha subunit 2	SCN2A1, SCN2A2	Nav1.2, HBSCII, HBSCI	2q24.3
	SCN3A	sodium voltage-gated channel alpha subunit 3		Nav1.3	2q24.3
	SCN4A	sodium voltage-gated channel alpha subunit 4	HYKPP	Nav1.4, HYPP, SkM1	17q23.3
	SCN5A	sodium voltage-gated channel alpha subunit 5	CMD1E	Nav1.5, LQT3, HB1, HBBD, PFHB1, IVF, HB2, HH1, SSS1, CDCD2, CMPD2, ICCD	3p22.2
	SCN8A	sodium voltage-gated channel alpha subunit 8	MED	Nav1.6, NaCh6, PN4, CerIII	12q13.1
	SCN9A	sodium voltage-gated channel alpha subunit 9		Nav1.7, PN1, NE-NA, NENA, ETHA	2q24.3
	SCN10A	sodium voltage-gated channel alpha subunit 10		Nav1.8, hPN3, SNS, PN3	3p22.2
	SCN11A	sodium voltage-gated channel alpha subunit 11	SCN12A	Nav1.9, NaN, SNS-2	3p22.2
	SCN1B	sodium voltage-gated channel beta subunit 1			19q13.11
	SCN2B	sodium voltage-gated channel beta subunit 2			11q23.3
	SCN3B	sodium voltage-gated channel beta subunit 3		HSA243396	11q24.1
	SCN4B	sodium voltage-gated channel beta subunit 4		LQT10	11q23.3
Sodium Leak Channels
	NALCN	sodium leak channel, non-selective	VGCNL1	bA430M15.1, CanIon	13q32.3-q33.1
Acid Sensing Ion Channels
	ASIC1	acid sensing ion channel subunit 1	ACCN2	BNaC2, hBNaC2	12q13.12
	ASIC2	acid sensing ion channel subunit 2	ACCN, ACCN1	ASIC2a, BNC1, BNaC1, hBNaC1, MDEG	17q11.2-q12
	ASIC3	acid sensing ion channel subunit 3	ACCN3	TNaC1, DRASIC	7q36.1
	ASIC4	acid sensing ion channel subunit family member 4	ACCN4	BNAC4	2q35
	ASIC5	acid sensing ion channel subunit family member 5	ACCN5	INAC, HINAC	4q32.1
Epithilial Sodium Channels
	SCNN1A	sodium channel epithelial 1 alpha subunit	SCNN1	ENaCalpha	12p13
	SCNN1B	sodium channel epithelial 1 beta subunit		ENaCbeta	16p12.2-p12.1
	SCNN1D	sodium channel epithelial 1 delta subunit		ENaCdelta, dNaCh	1p36.33
	SCNN1G	sodium channel epithelial 1 gamma subunit		ENaCgamma, SCNEG	16p12.2
Calcium Channels
Voltage Gated
	CACNA1A	calcium voltage-gated channel subunit alpha1 A	CACNL1A4, SCA6, MHP1, MHP	Cav2.1, EA2, APCA, HPCA, FHM	19p13.13
	CACNA1B	calcium voltage-gated channel subunit alpha1 B	CACNL1A5	Cav2.2, CACNN	9q34.3
	CACNA1C	calcium voltage-gated channel subunit alpha1 C	CCHL1A1, CACNL1A1	Cav1.2, CACH2, CACN2, TS, LQT8	12p13.33
	CACNA1D	calcium voltage-gated channel subunit alpha1 D	CCHL1A2, CACNL1A2	Cav1.3, CACH3, CACN4	3p21.1
	CACNA1E	calcium voltage-gated channel subunit alpha1 E	CACNL1A6	Cav2.3, BII, CACH6	1q25.3
	CACNA1F	calcium voltage-gated channel subunit alpha1 F	CSNB2, AIED	Cav1.4, JM8, JMC8, CSNBX2, CORDX3, CSNB2A, OA2	Xp11.23
	CACNA1G	calcium voltage-gated channel subunit alpha1 G		Cav3.1, NBR13	17q21.33
	CACNA1H	calcium voltage-gated channel subunit alpha1 H		Cav3.2	16p13.3
	CACNA1I	calcium voltage-gated channel subunit alpha1 I		Cav3.3	22q13.1
	CACNA1S	calcium voltage-gated channel subunit alpha1 S	HOKPP, MHS5, CACNL1A3	Cav1.1, hypoPP	1q32.1
	CACNA2D1	calcium voltage-gated channel auxiliary subunit alpha2delta 1	CACNL2A, CACNA2, MHS3, LINC01112	lncRNA-N3	7q21.11
	CACNA2D2	calcium voltage-gated channel auxiliary subunit alpha2delta 2		KIAA0558	3p21.31
	CACNA2D3	calcium voltage-gated channel auxiliary subunit alpha2delta 3		HSA272268	3p21.1-p14.3
	CACNA2D4	calcium voltage-gated channel auxiliary subunit alpha2delta 4			12p13.33
	CACNB1	calcium voltage-gated channel auxiliary subunit beta 1	CACNLB1		17q12
	CACNB2	calcium voltage-gated channel auxiliary subunit beta 2	MYSB, CACNLB2		10p12
	CACNB3	calcium voltage-gated channel auxiliary subunit beta 3	CACNLB3		12q13.12
	CACNB4	calcium voltage-gated channel auxiliary subunit beta 4		EJM4	2q23.3
	CACNG1	calcium voltage-gated channel auxiliary subunit gamma 1	CACNLG		17q24.2
	CACNG2	calcium voltage-gated channel auxiliary subunit gamma 2		stargazin, MGC138502, MGC138504	22q12.3
	CACNG3	calcium voltage-gated channel auxiliary subunit gamma 3			16p12.1
	CACNG4	calcium voltage-gated channel auxiliary subunit gamma 4		MGC11138, MGC24983	17q24.2
	CACNG5	calcium voltage-gated channel auxiliary subunit gamma 5			17q24.2
	CACNG6	calcium voltage-gated channel auxiliary subunit gamma 6			19q13.42
	CACNG7	calcium voltage-gated channel auxiliary subunit gamma 7			19q13.42
	CACNG8	calcium voltage-gated channel auxiliary subunit gamma 8			19q13.42
InsP3R
	ITPR1	inositol 1,4,5-trisphosphate receptor type 1	SCA15, SCA16, SCA29	Insp3r1, IP3R1, ACV, PPP1R94	3p26.1
	ITPR2	inositol 1,4,5-trisphosphate receptor type 2		IP3R2, CFAP48	12p11.23
	ITPR3	inositol 1,4,5-trisphosphate receptor type 3		IP3R3	6p21.31
Ryanodine Receptors
	RYR1	ryanodine receptor 1	MHS, MHS1, CCO	RYR, PPP1R137	19q13.2
	RYR2	ryanodine receptor 2	ARVD2	ARVC2, VTSIP	1q43
	RYR3	ryanodine receptor 3			15q13.3-q14
Two-pore channels
	TPCN1	two pore segment channel 1		KIAA1169, FLJ20612, TPC1	12q24.13
	TPCN2	two pore segment channel 2		TPC2	11q13.3
Potassium Channels
Calcium Activated
	KCNMA1	potassium calcium-activated channel subfamily M alpha 1	SLO	KCa1.1, mSLO1	10q22.3
	KCNN1	potassium calcium-activated channel subfamily N member 1		KCa2.1, hSK1	19p13.11
	KCNN2	potassium calcium-activated channel subfamily N member 2		KCa2.2, hSK2	5q22.3
	KCNN3	potassium calcium-activated channel subfamily N member 3		KCa2.3, hSK3, SKCA3	1q21.3
	KCNN4	potassium calcium-activated channel subfamily N member 4		KCa3.1, hSK4, hKCa4, hIKCa1, IK	19q13.31
	KCNU1	potassium calcium-activated channel subfamily U member 1		KCa5.1, Slo3, KCNMC1, Kcnma3	8p11.23
Sodium Activated
	KCNT1	potassium sodium-activated channel subfamily T member 1		KCa4.1, KIAA1422, SLACK, Slo2.2	9q34.3
	KCNT2	potassium sodium-activated channel subfamily T member 2		KCa4.2, SLICK, SLO2.1	1q31.3
Tandem pore domain channel
	KCNK1	potassium two pore domain channel subfamily K member 1		K2p1.1, DPK, TWIK-1	1q42.2
	KCNK2	potassium two pore domain channel subfamily K member 2		K2p2.1, TREK-1	1q41
	KCNK3	potassium two pore domain channel subfamily K member 3		K2p3.1, TASK, TASK-1	2p23.3
	KCNK4	potassium two pore domain channel subfamily K member 4		K2p4.1, TRAAK	11q13.1
	KCNK5	potassium two pore domain channel subfamily K member 5		K2p5.1, TASK-2	6p21.2
	KCNK6	potassium two pore domain channel subfamily K member 6		K2p6.1, TWIK-2	19q13.2
	KCNK7	potassium two pore domain channel subfamily K member 7		K2p7.1	11q13.1
	KCNK9	potassium two pore domain channel subfamily K member 9		K2p9.1, TASK3, TASK-3	8q24.3
	KCNK10	potassium two pore domain channel subfamily K member 10		K2p10.1, TREK-2, TREK2, PPP1R97	14q31.3
	KCNK12	potassium two pore domain channel subfamily K member 12		THIK-2, THIK2, K2p12.1	2p16.3
	KCNK13	potassium two pore domain channel subfamily K member 13		K2p13.1, THIK-1, THIK1	14q32.11
	KCNK15	potassium two pore domain channel subfamily K member 15	KCNK11, KCNK14	K2p15.1, dJ781B1.1, KT3.3, KIAA0237, TASK5, TASK-5	20q13.12
	KCNK16	potassium two pore domain channel subfamily K member 16		K2p16.1, TALK-1, TALK1	6p21.2
	KCNK17	potassium two pore domain channel subfamily K member 17		K2p17.1, TALK-2, TALK2, TASK4, TASK-4	6p21.2
	KCNK18	potassium two pore domain channel subfamily K member 18		K2p18.1, TRESK-2, TRESK2, TRESK, TRIK	10q25.3
Inward Rectifier
	KCNJ1	potassium voltage-gated channel subfamily J member 1		Kir1.1, ROMK1	11q24.3
	KCNJ2	potassium voltage-gated channel subfamily J member 2		Kir2.1, IRK1, LQT7	17q24.3
	KCNJ3	potassium voltage-gated channel subfamily J member 3		Kir3.1, GIRK1, KGA	2q24.1
	KCNJ4	potassium voltage-gated channel subfamily J member 4		Kir2.3, HIR, HRK1, hIRK2, IRK3	22q13.1
	KCNJ5	potassium voltage-gated channel subfamily J member 5		Kir3.4, CIR, KATP1, GIRK4, LQT13	11q24.3
	KCNJ6	potassium voltage-gated channel subfamily J member 6	KCNJ7	Kir3.2, GIRK2, KATP2, BIR1, hiGIRK2	21q22.13
	KCNJ8	potassium voltage-gated channel subfamily J member 8		Kir6.1	12p12.1
	KCNJ9	potassium voltage-gated channel subfamily J member 9		Kir3.3, GIRK3	1q23.2
	KCNJ10	potassium voltage-gated channel subfamily J member 10		Kir4.1, Kir1.2	1q23.2
	KCNJ11	potassium voltage-gated channel subfamily J member 11		Kir6.2, BIR	11p15.1
	KCNJ12	potassium voltage-gated channel subfamily J member 12	KCNJN1	Kir2.2, Kir2.2v, IRK2, hIRK1	17p11.2
	KCNJ13	potassium voltage-gated channel subfamily J member 13		Kir7.1, Kir1.4, LCA16	2q37.1
	KCNJ14	potassium voltage-gated channel subfamily J member 14		Kir2.4, IRK4	19q13.33
	KCNJ15	potassium voltage-gated channel subfamily J member 15		Kir4.2, Kir1.3, IRKK	21q22.13-q22.2
	KCNJ16	potassium voltage-gated channel subfamily J member 16		Kir5.1, BIR9	17q24.3
	KCNJ18	potassium voltage-gated channel subfamily J member 18		KIR2.6, TTPP2	17p11.2
Voltage Gated
	KCNA1	potassium voltage-gated channel subfamily A member 1	AEMK	Kv1.1, RBK1, HUK1, MBK1	12p13.32
	KCNA2	potassium voltage-gated channel subfamily A member 2		Kv1.2, HK4	1p13.3
	KCNA3	potassium voltage-gated channel subfamily A member 3		Kv1.3, MK3, HLK3, HPCN3	1p13.3
	KCNA4	potassium voltage-gated channel subfamily A member 4	KCNA4L	Kv1.4, HK1, HPCN2	11p14.1
	KCNA5	potassium voltage-gated channel subfamily A member 5		Kv1.5, HK2, HPCN1	12p13.32
	KCNA6	potassium voltage-gated channel subfamily A member 6		Kv1.6, HBK2, PPP1R96	12p13
	KCNA7	potassium voltage-gated channel subfamily A member 7		Kv1.7, HAK6	19q13.33
	KCNA10	potassium voltage-gated channel subfamily A member 10		Kv1.8	1p13.3
	KCNB1	potassium voltage-gated channel subfamily B member 1		Kv2.1	20q13.13
	KCNB2	potassium voltage-gated channel subfamily B member 2		Kv2.2	8q21.11
	KCNC1	potassium voltage-gated channel subfamily C member 1		Kv3.1	11p15.1
	KCNC2	potassium voltage-gated channel subfamily C member 2		Kv3.2	12q21.1
	KCNC3	potassium voltage-gated channel subfamily C member 3	SCA13	Kv3.3	19q13.33
	KCNC4	potassium voltage-gated channel subfamily C member 4	C1orf30	Kv3.4, HKSHIIIC	1p13.3
	KCND1	potassium voltage-gated channel subfamily D member 1		Kv4.1	Xp11.23
	KCND2	potassium voltage-gated channel subfamily D member 2		Kv4.2, RK5, KIAA1044	7q31.31
	KCND3	potassium voltage-gated channel subfamily D member 3	SCA22, SCA19	Kv4.3, KSHIVB	1p13.2
	KCNF1	potassium voltage-gated channel modifier subfamily F member 1	KCNF	Kv5.1, kH1, IK8	2p25.1
	KCNG1	potassium voltage-gated channel modifier subfamily G member 1	KCNG	Kv6.1, kH2, K13	20q13.13
	KCNG2	potassium voltage-gated channel modifier subfamily G member 2		Kv6.2, KCNF2	18q23
	KCNG3	potassium voltage-gated channel modifier subfamily G member 3		Kv6.3	2p21
	KCNG4	potassium voltage-gated channel modifier subfamily G member 4		Kv6.4	16q24.1
	KCNH1	potassium voltage-gated channel subfamily H member 1		Kv10.1, eag, h-eag, eag1	1q32.2
	KCNH2	potassium voltage-gated channel subfamily H member 2	LQT2	Kv11.1, HERG, erg1	7q36.1
	KCNH3	potassium voltage-gated channel subfamily H member 3		Kv12.2, BEC1, elk2	12q13.12
	KCNH4	potassium voltage-gated channel subfamily H member 4		Kv12.3, elk1	17q21.2
	KCNH5	potassium voltage-gated channel subfamily H member 5		Kv10.2, H-EAG2, eag2	14q23.2
	KCNH6	potassium voltage-gated channel subfamily H member 6		Kv11.2, erg2, HERG2	17q23.3
	KCNH7	potassium voltage-gated channel subfamily H member 7		Kv11.3, HERG3, erg3	2q24.2
	KCNH8	potassium voltage-gated channel subfamily H member 8		Kv12.1, elk3	3p24.3
	KCNQ1	potassium voltage-gated channel subfamily Q member 1	LQT, KCNA9	Kv7.1, KCNA8, KVLQT1, JLNS1, LQT1	11p15.5-p15.4
	KCNQ2	potassium voltage-gated channel subfamily Q member 2	EBN, EBN1	Kv7.2, ENB1, BFNC, KCNA11, HNSPC	20q13.33
	KCNQ3	potassium voltage-gated channel subfamily Q member 3	EBN2	Kv7.3	8q24.22
	KCNQ4	potassium voltage-gated channel subfamily Q member 4	DFNA2	Kv7.4	1p34.2
	KCNQ5	potassium voltage-gated channel subfamily Q member 5		Kv7.5	6q13
	KCNS1	potassium voltage-gated channel modifier subfamily S member 1		Kv9.1	20q13.12
	KCNS2	potassium voltage-gated channel modifier subfamily S member 2		Kv9.2	8q22.2
	KCNS3	potassium voltage-gated channel modifier subfamily S member 3		Kv9.3	2p24.2
	KCNV1	potassium voltage-gated channel modifier subfamily V member 1		Kv8.1	8q23.2
	KCNV2	potassium voltage-gated channel modifier subfamily V member 2		Kv8.2	9p24.2
Chloride Channel
Calcium Activated
	ANO1	anoctamin 1	ORAOV2, TMEM16A	TAOS2, FLJ10261, DOG1	11q13.3	Anoctamins
	ANO2	anoctamin 2	C12orf3, TMEM16B		12p13.31	Anoctamins
	ANO3	anoctamin 3	C11orf25, TMEM16C	GENX-3947, DYT23	11p14.2	Anoctamins
	ANO4	anoctamin 4	TMEM16D	FLJ34221, FLJ34272, FLJ35277	12q23.1	Anoctamins
	ANO5	anoctamin 5	TMEM16E, LGMD2L	GDD1	11p14.3	Anoctamins
	ANO6	anoctamin 6	TMEM16F	DKFZp313M0720	12q12	Anoctamins
	ANO7	anoctamin 7	PCANAP5, TMEM16G	NGEP, PCANAP5L, IPCA-5	2q37.3	Anoctamins
	ANO8	anoctamin 8	KIAA1623, TMEM16H		19p13.11	Anoctamins
	ANO9	anoctamin 9	TP53I5, TMEM16J	PIG5	11p15.5	Anoctamins
	ANO10	anoctamin 10	TMEM16K	FLJ10375, MGC47890, SCAR10	3p22.1-p21.33	Anoctamins
	BEST1	bestrophin 1	VMD2	BMD, BEST, RP50	11q12.3	Bestrophins
	BEST2	bestrophin 2	VMD2L1	FLJ20132	19p13.13	Bestrophins
	BEST3	bestrophin 3	VMD2L3	MGC40411, MGC13168	12q15	Bestrophins
	BEST4	bestrophin 4	VMD2L2		1p34.1	Bestrophins
ATP Gated
	CFTR	cystic fibrosis transmembrane conductance regulator	CF, ABCC7	MRP7, ABC35, TNR-CFTR, dJ760C5.1, CFTR/MRP	7q31.2	Chloride channels, ATP-gated CFTR
Chloride Intracellular Channels
	CLIC1	chloride intracellular channel 1		NCC27, p64CLCP, G6	6p21.33	Chloride intracellular channels
	CLIC2	chloride intracellular channel 2		XAP121	Xq28	Chloride intracellular channels
	CLIC3	chloride intracellular channel 3			9q34.3	Chloride intracellular channels
	CLIC4	chloride intracellular channel 4		DKFZP566G223, CLIC4L, P64H1, H1, huH1, p64H1	1p36.11	Chloride intracellular channels
	CLIC5	chloride intracellular channel 5		DFNB102	6p21.1	Chloride intracellular channels
	CLIC6	chloride intracellular channel 6	CLIC1L	CLIC5	21q22.12	Chloride intracellular channels
Voltage Gated
	CLCNKA	chloride voltage-gated channel Ka		hClC-Ka	1p36.13	Chloride voltage-gated channels
	CLCNKB	chloride voltage-gated channel Kb		hClC-Kb	1p36.13	Chloride voltage-gated channels
	BSND	barttin CLCNK type accessory beta subunit	DFNB73	BART	1p32.3	Chloride voltage-gated channels
	CLCN1	chloride voltage-gated channel 1		CLC1, ClC-1	7q34	Chloride voltage-gated channels
	CLCN2	chloride voltage-gated channel 2		CLC2, EJM6, ClC-2	3q27.1	Chloride voltage-gated channels
	CLCN3	chloride voltage-gated channel 3		CLC3, ClC-3	4q33	Chloride voltage-gated channels
	CLCN4	chloride voltage-gated channel 4		CLC4, ClC-4	Xp22.2	Chloride voltage-gated channels
	CLCN5	chloride voltage-gated channel 5	NPHL2, NPHL1	DENTS, XLRH, hClC-K2, hCIC-K2, CLC5, XRN, ClC-5	Xp11.23	Chloride voltage-gated channels
	CLCN6	chloride voltage-gated channel 6		CLC-6, KIAA0046, ClC-6	1p36.22	Chloride voltage-gated channels
	CLCN7	chloride voltage-gated channel 7		CLC-7, OPTA2, CLC7, ClC-7, PPP1R63	16p13.3	Chloride voltage-gated channels
Porins
Aquaporins
	MIP	major intrinsic protein of lens fiber		MP26, AQP0, LIM1	12q13
	AQP1	aquaporin 1 (Colton blood group)	CO	CHIP28	7p14.3
	AQP2	aquaporin 2			12q13.12
	AQP3	aquaporin 3 (Gill blood group)		GIL	9p13.3
	AQP4	aquaporin 4		MIWC	18q11.2
	AQP5	aquaporin 5			12q13.12
	AQP6	aquaporin 6	AQP2L		12q13.12
	AQP7	aquaporin 7	AQP7L	AQP9, AQPap	9p13.3
	AQP8	aquaporin 8			16p12.1
	AQP9	aquaporin 9		SSC1, HsT17287	15q21.3
	AQP10	aquaporin 10			1q21.3
	AQP11	aquaporin 11			11q14.1
	AQP12A	aquaporin 12A	AQP12		2q37.3
	AQP12B	aquaporin 12B	INSSA3		2q37.3
Voltage Dependent
	VDAC1	voltage dependent anion channel 1		MGC111064, PORIN	5q31.1
	VDAC2	voltage dependent anion channel 2			10q22.2
	VDAC3	voltage dependent anion channel 3		HD-VDAC3	8p11.21
Volume Regulated Channels
	LRRC8A	leucine rich repeat containing 8 family member A	LRRC8	KIAA1437, FLJ10337, SWELL1	9q34.11
	LRRC8B	leucine rich repeat containing 8 family member B		TA-LRRP, KIAA0231	1p22.2
	LRRC8C	leucine rich repeat containing 8 family member C		AD158	1p22.2
	LRRC8D	leucine rich repeat containing 8 family member D	LRRC5	FLJ10470	1p22.2
	LRRC8E	leucine rich repeat containing 8 family member E		FLJ23420	19p13.2
ATPases
P-type ATPases
	ATP7A	ATPase copper transporting alpha	MNK		Xq21.1	ATPase copper transporting
	ATP7B	ATPase copper transporting beta	WND		13q14.3	ATPase copper transporting
	ATP4A	ATPase H+/K+ transporting alpha subunit		ATP6A	19q13.12	ATPase H+/K+ transporting
	ATP4B	ATPase H+/K+ transporting beta subunit		ATP6B	13q34	ATPase H+/K+ transporting
	ATP12A	ATPase H+/K+ transporting non-gastric alpha2 subunit	ATP1AL1	HK, #945, 2	13q12.12	ATPase H+/K+ transporting
	ATP1A1	ATPase Na+/K+ transporting subunit alpha 1			1p13.1	ATPase Na+/K+ transporting subunits
	ATP1A2	ATPase Na+/K+ transporting subunit alpha 2	MHP2	FHM2	1q23.2	ATPase Na+/K+ transporting subunits
	ATP1A3	ATPase Na+/K+ transporting subunit alpha 3	DYT12		19q13.2	ATPase Na+/K+ transporting subunits
	ATP1A4	ATPase Na+/K+ transporting subunit alpha 4	ATP1AL2		1q23.2	ATPase Na+/K+ transporting subunits
	ATP1B1	ATPase Na+/K+ transporting subunit beta 1	ATP1B		1q24.2	ATPase Na+/K+ transporting subunits
	ATP1B2	ATPase Na+/K+ transporting subunit beta 2		AMOG	17p13.1	ATPase Na+/K+ transporting subunits
	ATP1B3	ATPase Na+/K+ transporting subunit beta 3		FLJ29027, CD298	3q23	ATPase Na+/K+ transporting subunits
	ATP13A1	ATPase 13A1	ATP13A	KIAA1825, FLJ31858, CGI-152	19p13.11	ATPase orphan transporters
	ATP13A2	ATPase 13A2	PARK9	HSA9947, CLN12	1p36.13	ATPase orphan transporters
	ATP13A3	ATPase 13A3		AFURS1	3q29	ATPase orphan transporters
	ATP13A4	ATPase 13A4		DKFZp761I1011, FLJ37958	3q29	ATPase orphan transporters
	ATP13A5	ATPase 13A5		FLJ16025	3q29	ATPase orphan transporters
	ATP8A1	ATPase phospholipid transporting 8A1		ATPIA	4p13	ATPase phospholipid transporting
	ATP8A2	ATPase phospholipid transporting 8A2		ATPIB, ML-1	13q12.13	ATPase phospholipid transporting
	ATP8B1	ATPase phospholipid transporting 8B1	FIC1, BRIC, PFIC1	ATPIC, PFIC	18q21.31	ATPase phospholipid transporting
	ATP8B2	ATPase phospholipid transporting 8B2		ATPID, KIAA1137	1q21.3	ATPase phospholipid transporting
	ATP8B3	ATPase phospholipid transporting 8B3		ATPIK	19p13.3	ATPase phospholipid transporting
	ATP8B4	ATPase phospholipid transporting 8B4 (putative)		ATPIM, KIAA1939	15q21.2	ATPase phospholipid transporting
	ATP8B5P	ATPase phospholipid transporting 8B5, pseudogene		FetA	9p13.3	ATPase phospholipid transporting
	ATP9A	ATPase phospholipid transporting 9A (putative)		KIAA0611, ATPIIA	20q13.2	ATPase phospholipid transporting
	ATP9B	ATPase phospholipid transporting 9B (putative)		ATPIIB	18q23	ATPase phospholipid transporting
	ATP10A	ATPase phospholipid transporting 10A (putative)	ATP10C	ATPVA, ATPVC, KIAA0566	15q12	ATPase phospholipid transporting
	ATP10B	ATPase phospholipid transporting 10B (putative)		ATPVB, KIAA0715, FLJ21477	5q34	ATPase phospholipid transporting
	ATP10D	ATPase phospholipid transporting 10D (putative)		ATPVD, KIAA1487	4p12	ATPase phospholipid transporting
	ATP11A	ATPase phospholipid transporting 11A		ATPIH, ATPIS, KIAA1021	13q34	ATPase phospholipid transporting
	ATP11B	ATPase phospholipid transporting 11B (putative)		ATPIF, ATPIR, KIAA0956	3q26.33	ATPase phospholipid transporting
	ATP11C	ATPase phospholipid transporting 11C		ATPIG, ATPIQ	Xq27.1	ATPase phospholipid transporting
	ATP2A1	ATPase sarcoplasmic/endoplasmic reticulum Ca2+ transporting 1	ATP2A	SERCA1	16p11.2	ATPases Ca2+ transporting
	ATP2A2	ATPase sarcoplasmic/endoplasmic reticulum Ca2+ transporting 2	ATP2B, DAR	SERCA2	12q24.11	ATPases Ca2+ transporting
	ATP2A3	ATPase sarcoplasmic/endoplasmic reticulum Ca2+ transporting 3		SERCA3	17p13.2	ATPases Ca2+ transporting
	ATP2B1	ATPase plasma membrane Ca2+ transporting 1		PMCA1	12q21.33	ATPases Ca2+ transporting
	ATP2B2	ATPase plasma membrane Ca2+ transporting 2		PMCA2	3p25.3	ATPases Ca2+ transporting
	ATP2B3	ATPase plasma membrane Ca2+ transporting 3	SCAX1, CLA2	PMCA3, CFAP39	Xq28	ATPases Ca2+ transporting
	ATP2B4	ATPase plasma membrane Ca2+ transporting 4	ATP2B2, MXRA1	PMCA4	1q32.1	ATPases Ca2+ transporting
	ATP2C1	ATPase secretory pathway Ca2+ transporting 1	BCPM	KIAA1347, ATP2C1A, PMR1, SPCA1	3q22.1	ATPases Ca2+ transporting
	ATP2C2	ATPase secretory pathway Ca2+ transporting 2		KIAA0703, SPCA2	16q24.1	ATPases Ca2+ transporting
V-type
	ATP6V0A1	ATPase H+ transporting V0 subunit a1	VPP1, ATP6N1, ATP6N1A	a1, Vph1, Stv1	17q21.2
	ATP6V0A2	ATPase H+ transporting V0 subunit a2		TJ6, a2, TJ6s, TJ6M, ATP6a2, J6B7, ATP6N1D, Vph1, Stv1	12q24.31
	TCIRG1	T-cell immune regulator 1, ATPase H+ transporting V0 subunit a3		ATP6N1C, ATP6V0A3, a3, OC116, Atp6i, OC-116, TIRC7	11q13.2
	ATP6V0A4	ATPase H+ transporting V0 subunit a4	ATP6N1B, ATP6N2, RTA1C	RDRTA2, VPP2, RTADR, a4, Vph1, Stv1	7q34
	ATP6V0B	ATPase H+ transporting V0 subunit b	ATP6F	VMA16, HATPL	1p34.1
	ATP6V0C	ATPase H+ transporting V0 subunit c	ATPL, ATP6C, ATP6L	VATL, Vma3	16p13.3
	ATP6V0D1	ATPase H+ transporting V0 subunit d1	ATP6D	ATP6DV, VATX, VPATPD, P39, Vma6	16q22.1
	ATP6V0D2	ATPase H+ transporting V0 subunit d2	ATP6D2	FLJ38708, VMA6	8q21.3
	ATP6V0E1	ATPase H+ transporting V0 subunit e1	ATP6H, ATP6V0E	M9.2	5q35.1
	ATP6V0E2	ATPase H+ transporting V0 subunit e2	C7orf32, ATP6V0E2L		7q36.1
	ATP6V1A	ATPase H+ transporting V1 subunit A	VPP2, ATP6A1, ATP6V1A1	Vma1, VA68	3q13.31
	ATP6V1B1	ATPase H+ transporting V1 subunit B1	VPP3, ATP6B1	VATB, RTA1B, Vma2	2p13.3
	ATP6V1B2	ATPase H+ transporting V1 subunit B2	VPP3, ATP6B2	VATB, Vma2, HO57	8p21.3
	ATP6V1C1	ATPase H+ transporting V1 subunit C1	ATP6D, ATP6C	VATC, Vma5	8q22.3
	ATP6V1C2	ATPase H+ transporting V1 subunit C2		VMA5, ATP6C2	2p25.1
	ATP6V1D	ATPase H+ transporting V1 subunit D	ATP6M	VATD, VMA8	14q23.3
	ATP6V1E1	ATPase H+ transporting V1 subunit E1	ATP6E, ATP6V1E	P31, Vma4, ATP6E2	22q11.21
	ATP6V1E2	ATPase H+ transporting V1 subunit E2	ATP6EL2, ATP6V1EL2	MGC9341, VMA4, ATP6E1	2p21
	ATP6V1F	ATPase H+ transporting V1 subunit F		ATP6S14, VATF, Vma7	7q32.1
	ATP6V1G1	ATPase H+ transporting V1 subunit G1	ATP6J, ATP6G1	ATP6GL, Vma10, ATP6G, DKFZp547P234	9q32
	ATP6V1G2	ATPase H+ transporting V1 subunit G2	ATP6G, ATP6G2	Vma10, NG38, Em:AC004181.3	6p21.33
	ATP6V1G3	ATPase H+ transporting V1 subunit G3		ATP6G3, Vma10	1q31.3
	ATP6V1H	ATPase H+ transporting V1 subunit H		CGI-11, SFD, VMA13, SFDalpha, SFDbeta	8q11.23
F-type
	ATP5A1	ATP synthase, H+ transporting, mitochondrial F1 complex, alpha subunit 1, cardiac muscle	ATP5AL2, ATPM	ATP5A, hATP1, OMR, ORM	18q21.1
	ATP5B	ATP synthase, H+ transporting, mitochondrial F1 complex, beta polypeptide	ATPSB		12q13.3
	ATP5C1	ATP synthase, H+ transporting, mitochondrial F1 complex, gamma polypeptide 1	ATP5CL1, ATP5C		10p14
	ATP5D	ATP synthase, H+ transporting, mitochondrial F1 complex, delta subunit			19p13.3
	ATP5E	ATP synthase, H+ transporting, mitochondrial F1 complex, epsilon subunit			20q13.32
	ATP5F1	ATP synthase, H+ transporting, mitochondrial Fo complex subunit B1			1p13.2
	ATP5G1	ATP synthase, H+ transporting, mitochondrial Fo complex subunit C1 (subunit 9)	ATP5G		17q21.32
	ATP5G2	ATP synthase, H+ transporting, mitochondrial Fo complex subunit C2 (subunit 9)			12q13.13
	ATP5G3	ATP synthase, H+ transporting, mitochondrial Fo complex subunit C3 (subunit 9)			2q31.1
	ATP5H	ATP synthase, H+ transporting, mitochondrial Fo complex subunit D		ATPQ, ATP5JD	17q25.1
	ATP5I	ATP synthase, H+ transporting, mitochondrial Fo complex subunit E			4p16.3
	ATP5J	ATP synthase, H+ transporting, mitochondrial Fo complex subunit F6	ATP5A, ATP5, ATPM	CF6	21q21.3
	ATP5J2	ATP synthase, H+ transporting, mitochondrial Fo complex subunit F2		F1Fo-ATPase, ATP5JL	7q22.1
	ATP5L	ATP synthase, H+ transporting, mitochondrial Fo complex subunit G		ATP5JG	11q23.3
	ATP5L2	ATP synthase, H+ transporting, mitochondrial Fo complex subunit G2	ATP5K2	dJ222E13.5	22q13.2
	ATP5O	ATP synthase, H+ transporting, mitochondrial F1 complex, O subunit		OSCP, ATPO	21q22.11
	MT-ATP6	mitochondrially encoded ATP synthase 6	MTATP6, RP	ATP6, ATPase-6, Su6m	mitochondria
	MT-ATP8	mitochondrially encoded ATP synthase 8	MTATP8	ATP8, A6L	mitochondria
Solute Carriers
Organic Anion
	SLCO1A2	solute carrier organic anion transporter family member 1A2	SLC21A3	OATP, OATP1A2, OATP-A	12p12.1
	SLCO1B1	solute carrier organic anion transporter family member 1B1	SLC21A6	OATP-C, LST-1, OATP1B1	12p12.1
	SLCO1B3	solute carrier organic anion transporter family member 1B3	SLC21A8	OATP8, OATP1B3	12p12.2
	SLCO1B7	solute carrier organic anion transporter family member 1B7 (putative)		LST3, SLC21A21	12p12.2
	SLCO1C1	solute carrier organic anion transporter family member 1C1	SLC21A14	OATP-F, OATP1C1, OATP1	12p12.2
	SLCO2A1	solute carrier organic anion transporter family member 2A1	SLC21A2, MATR1	PGT, OATP2A1	3q22.1-q22.2
	SLCO2B1	solute carrier organic anion transporter family member 2B1	SLC21A9	OATP-B, OATP2B1	11q13
	SLCO3A1	solute carrier organic anion transporter family member 3A1	SLC21A11	OATP-D, OATP3A1	15q26.1
	SLCO4A1	solute carrier organic anion transporter family member 4A1	SLC21A12	OATP-E, OATP4A1	20q13.33
	SLCO4C1	solute carrier organic anion transporter family member 4C1		SLC21A20, OATP4C1, OATPX, OATP-H	5q21.1
	SLCO5A1	solute carrier organic anion transporter family member 5A1	SLC21A15	OATPRP4, OATP-J, OATP5A1	8q13.3
	SLCO6A1	solute carrier organic anion transporter family member 6A1		OATP6A1, OATPY, MGC26949, CT48	5q21.1
Anion Exchange
	SLC4A1	solute carrier family 4 member 1 (Diego blood group)	EPB3, AE1, DI, WD	RTA1A, CD233, FR, SW, WR	17q21.31
	SLC4A2	solute carrier family 4 member 2	EPB3L1, AE2	HKB3, BND3L, NBND3	7q36.1
	SLC4A3	solute carrier family 4 member 3		AE3, SLC2C	2q35
	SLC4A4	solute carrier family 4 member 4	SLC4A5	NBC1, HNBC1, NBC2, pNBC, hhNMC	4q13.3
	SLC4A5	solute carrier family 4 member 5		NBC4	2p13.1
	SLC4A7	solute carrier family 4 member 7	SLC4A6	NBC3, SBC2	3p24.1
	SLC4A8	solute carrier family 4 member 8		NBC3	12q13.13
	SLC4A9	solute carrier family 4 member 9		AE4	5q31.3
	SLC4A10	solute carrier family 4 member 10		NBCn2, NCBE	2q24.2
	SLC4A11	solute carrier family 4 member 11	CHED2, CDPD1	dJ794I6.2, BTR1, NaBC1, FECD4	20p13
Sodium/Calcium Exchanger
	SLC8A1	solute carrier family 8 member A1	NCX1		2p22.1
	SLC8A2	solute carrier family 8 member A2		NCX2, KIAA1087	19q13.32
	SLC8A3	solute carrier family 8 member A3		NCX3	14q24.2
	SLC8B1	solute carrier family 8 member B1	SLC24A6	FLJ22233, NCKX6, NCLX	12q24.13
Sodium/Hydrogen Exchanger
	SLC9A1	solute carrier family 9 member A1	APNH, NHE1	PPP1R143	1p36.11
	SLC9A2	solute carrier family 9 member A2	NHE2		2q12.1
	SLC9A3	solute carrier family 9 member A3	NHE3		5p15.33
	SLC9A4	solute carrier family 9 member A4		NHE4	2q12.1
	SLC9A5	solute carrier family 9 member A5		NHE5	16q22.1
	SLC9A6	solute carrier family 9 member A6		NHE6, KIAA0267	Xq26.3
	SLC9A7	solute carrier family 9 member A7		NHE7	Xp11.3
	SLC9A8	solute carrier family 9 member A8		KIAA0939, NHE8	20q13.13
	SLC9A9	solute carrier family 9 member A9		FLJ35613, NHE9	3q24
	SLC9B1	solute carrier family 9 member B1	NHEDC1	NHA1	4q24
	SLC9B2	solute carrier family 9 member B2	NHEDC2	FLJ23984, NHA2	4q24
	SLC9C1	solute carrier family 9 member C1	SLC9A10	NHE	3q13.2
	SLC9C2	solute carrier family 9 member C2 (putative)	SLC9A11	MGC43026	1q25.1
Sodium/Bile Salt Exchanger
	SLC10A1	solute carrier family 10 member 1		NTCP	14q24.1
	SLC10A2	solute carrier family 10 member 2	ASBT, ISBT		13q33.1
	SLC10A3	solute carrier family 10 member 3		P3, DXS253E	Xq28
	SLC10A4	solute carrier family 10 member 4		MGC29802	4p11
	SLC10A5	solute carrier family 10 member 5			8q21.13
	SLC10A6	solute carrier family 10 member 6		SOAT	4q21.3
	SLC10A7	solute carrier family 10 member 7	C4orf13	MGC25043, DKFZp566M114, DKFZp313H0531, DKFZp779O2438	4q31.22
Cation/Chloride Cotransporter
	SLC12A1	solute carrier family 12 member 1		NKCC2	15q21.1
	SLC12A2	solute carrier family 12 member 2		NKCC1, BSC, BSC2, PPP1R141	5q23.3
	SLC12A3	solute carrier family 12 member 3		NCCT	16q13
	SLC12A4	solute carrier family 12 member 4		KCC1	16q22.1
	SLC12A5	solute carrier family 12 member 5		KIAA1176, KCC2	20q13.12
	SLC12A6	solute carrier family 12 member 6	KCC3, ACCPN		15q14
	SLC12A7	solute carrier family 12 member 7		KCC4, DKFZP434F076	5p15.33
	SLC12A8	solute carrier family 12 member 8		CCC9	3q21.2
	SLC12A9	solute carrier family 12 member 9		CIP1	7q22.1
Monocarboxylate Transporter
	SLC16A1	solute carrier family 16 member 1		MCT, MCT1	1p13.2
	SLC16A2	solute carrier family 16 member 2	DXS128, AHDS, MRX22	XPCT, MCT8, MCT7	Xq13.2
	SLC16A3	solute carrier family 16 member 3		MCT3, MCT4	17q25.3
	SLC16A4	solute carrier family 16 member 4		MCT4, MCT5	1p13.3
	SLC16A5	solute carrier family 16 member 5		MCT5, MCT6	17q25.1
	SLC16A6	solute carrier family 16 member 6		MCT6, MCT7	17q24.2
	SLC16A7	solute carrier family 16 member 7		MCT2	12q14.1
	SLC16A8	solute carrier family 16 member 8		MCT3, REMP	22q13.1
	SLC16A9	solute carrier family 16 member 9	C10orf36	FLJ43803, MCT9	10q21.2
	SLC16A10	solute carrier family 16 member 10		TAT1, MCT10	6q21
	SLC16A11	solute carrier family 16 member 11		FLJ90193, MCT11	17p13.1
	SLC16A12	solute carrier family 16 member 12		MCT12	10q23.31
	SLC16A13	solute carrier family 16 member 13		MCT13	17p13.1
	SLC16A14	solute carrier family 16 member 14		FLJ30794, MCT14	2q36.3
Organic Cation
	SLC22A1	solute carrier family 22 member 1		2001-10-01	6q25.3
	SLC22A2	solute carrier family 22 member 2		2002-10-01	6q25.3
	SLC22A3	solute carrier family 22 member 3		OCT3, EMT	6q25.3
	SLC22A4	solute carrier family 22 member 4	DFNB60	OCTN1, MGC34546	5q31.1
	SLC22A5	solute carrier family 22 member 5	CDSP	OCTN2, SCD	5q31.1
	SLC22A6	solute carrier family 22 member 6		ROAT1, PAHT, OAT1	11q12.3
	SLC22A7	solute carrier family 22 member 7		NLT, OAT2	6p21.1
	SLC22A8	solute carrier family 22 member 8		OAT3	11q12.3
	SLC22A9	solute carrier family 22 member 9		OAT4, FLJ23666, UST3, OAT7	11q12.3
	SLC22A10	solute carrier family 22 member 10		OAT5, hOAT5	11q12.3
	SLC22A11	solute carrier family 22 member 11		OAT4	11q13.1
	SLC22A12	solute carrier family 22 member 12		OAT4L, RST, URAT1	11q13.1
	SLC22A13	solute carrier family 22 member 13	ORCTL3	OCTL1, OCTL3, OAT10	3p22.2
	SLC22A14	solute carrier family 22 member 14	ORCTL4	OCTL2	3p22.2
	SLC22A15	solute carrier family 22 member 15		FLIPT1	1p13.1
	SLC22A16	solute carrier family 22 member 16		FLIPT2, CT2, OKB1, OAT6	6q21
	SLC22A17	solute carrier family 22 member 17		BOCT, BOIT, NGALR	14q11.2
	SLC22A18	solute carrier family 22 member 18	ORCTL2, BWSCR1A, IMPT1, SLC22A1L	BWR1A, TSSC5, ITM	11p15.4
	SLC22A20	solute carrier family 22 member 20		Oat6, FLJ16331	11q13.1
	SLC22A23	solute carrier family 22 member 23	C6orf85	FLJ22174	6p25.2
	SLC22A24	solute carrier family 22 member 24		MGC34821, NET46	11q12.3
	SLC22A25	solute carrier family 22 member 25		UST6, HIMTP, MGC120420	11q12.3
	SLC22A31	solute carrier family 22 member 31			16q24.3
Sodium/Calcium-Potassium Exchanger
	SLC24A1	solute carrier family 24 member 1		NCKX1, NCKX, RODX, KIAA0702, HsT17412, CSNB1D	15q22.31
	SLC24A2	solute carrier family 24 member 2		NCKX2	9p22.1
	SLC24A3	solute carrier family 24 member 3			20p11.23
	SLC24A4	solute carrier family 24 member 4		NCKX4	14q32.12
	SLC24A5	solute carrier family 24 member 5		JSX, OCA6	15q21.1
Anion Transporter
	SLC26A1	solute carrier family 26 member 1		SAT-1, EDM4	4p16.3
	SLC26A2	solute carrier family 26 member 2	DTD	DTDST	5q32
	SLC26A3	solute carrier family 26 member 3	DRA, CLD		7q22.3-q31.1
	SLC26A4	solute carrier family 26 member 4	DFNB4	PDS	7q22.3
	SLC26A5	solute carrier family 26 member 5	PRES	DFNB61	7q22.1
	SLC26A6	solute carrier family 26 member 6		DKFZp586E1422	3p21.31
	SLC26A7	solute carrier family 26 member 7		SUT2	8q21.3
	SLC26A8	solute carrier family 26 member 8			6p21.31
	SLC26A9	solute carrier family 26 member 9			1q32.1
	SLC26A10	solute carrier family 26 member 10			12q13.3
	SLC26A11	solute carrier family 26 member 11			17q25.3
Basolateral Ion Transport
	SLC40A1	solute carrier family 40 member 1	SLC11A3	MTP1, IREG1, FPN1, HFE4	2q32.2
Misc
	TCAF1
	TCAF2
