# Supplementary material for: Exploring the role of stromal osmoregulation in cancer and disease using executable modelling
Source: Nat Commun. 2018 Aug 1;9:3011. doi: 10.1038/s41467-018-05414-y (PMC6070494; doi:10.1038/s41467-018-05414-y)
Supplement: Supplementary file 5 — Supplementary Dataset 2 [file 41467_2018_5414_MOESM5_ESM.xlsx]

## Sheet: Supplementary_Data_2
List of Random Genes used for Binary Classification Control
RP11-739N20.3
NSA2
FTX_1
RWDD4P1
MIR184
RP11-296E3.2
AC135050.5
PDXDC1
C8orf17
MIR3973
DUT
RP11-575C1.1
RPL12P49
SNORA31
RP11-866E20.1
MIR3173
RP11-383G10.5
GLIDR
PGGHG
RPA2P1
PWRN4
SNRPCP18
RNU6-80P
RIC1
AC092687.5
FLJ12825
ZSCAN10
LIMD1
Y_RNA
RP5-1042K10.12
PPIAP25
TMEM64
AF013593.1
IER3IP1
LINC01381
MTND4LP22
PRR5L
RP11-54O7.1
SERPINB13
RP1-102E24.8
RP11-467P9.1
AC098872.3
AP000350.5
DDX60L
PRAMEF19
MTND5P28
SNORD115-48
RP11-131J4.12
MIR5191
ROS1
RP11-182E14.1
RNA5SP340
RP11-159D23.2
TCEB3CL
IMP3
RP11-500C11.3
RP11-221J22.2
NENFP2
RP11-325K4.3
DGAT1
SNORD115-39
SNORA16A
SMC4P1
CTD-3118D11.2
TAF9
RN7SL711P
RP11-536C10.14
SNORD114-29
MTATP6P3
RP11-25O10.2
RP11-432M8.1
CTD-2353F22.1
AC093850.1
RP11-208N20.1
MIR4652
RNF139-AS1
NEUROG1
C1QA
PLCG1
CTD-2523D13.2
RP11-779P15.2
RP11-697E2.10
RP11-273B20.1
RN7SL750P
AL691477.1
RP11-465B22.8
VPS26B
MIR4666A
MIR128-1
HMGB1P6
DDX43P2
FOXN3
FXYD2
SFTPA1
MIR5787
KIF21A
RP11-72J9.1
OR4F5
KRT18P18
KLHL1
RP11-46P12.1
GLUD1P8
RN7SL630P
PCID2
CIR1P3
RP11-34D15.2
MIR6821
IFNL4
CUL4AP1
RNU1-23P
IL24
MTCO3P39
OR4K3
GALNS
RP11-775H9.2
FAM90A25P
AC010524.4
MTCYBP5
RP11-345I18.4
AC006326.3
TLR9
C6orf141
RNU4-12P
TGFBRAP1
LINC00839
AC005042.1
BARHL1
HIGD1A
TPD52L1
SETD6P1
KLHL36
RP4-552O12.1
MIR514A3
RP11-148B3.1
Y_RNA
FAM188B
TCEAL1
CTD-2090I13.1
IGHV3-29
ARPC4
LRP2BP
RP11-812E19.3
DNMT3B
RPL39P18
ZC3H13
SNORD71
ITPRIPL1
RP11-640A1.3
AC080002.1
CTD-3064M3.4
OTUD6A
RP11-446E24.4
RN7SL449P
RP11-63L7.5
MIR3193
RP11-945A11.2
CENPU
RP11-386I14.4
AL645728.1
AC012363.13
ANKRD26P4
RP11-431M7.2
WI2-85898F10.2
SYNJ2BP-COX16
AP000705.8
RNU6-470P
Y_RNA
RPS2P44
RNU1-21P
RN7SL246P
AL355480.2
CTC-788C1.2
TRGV10
NLRP9P1
RP11-156K13.1
SNRPCP4
KRT18P62
DUX4L45
AC007879.1
TMEM225
AVEN
RNU6-763P
DNPEP
CTA-313A17.2
RP11-394B2.5
APOBEC3A
RP11-678L1.1
LINC01468
HSPA8P15
CTB-40H15.4
PPP4R3B
FSCN3
BX842568.2
EI24
SUMO2P14
Y_RNA
TUT1
AC007228.11
BIRC3
AC053503.11
TARID
RP11-215G15.4
RPL7P55
RP11-136I14.5
SERPINF1
AC145110.1
RP11-85B7.5
OR10AE3P
RP11-178F10.3
ST6GALNAC4P1
MIR218-1
NMNAT1P2
CHEK2P4
LINC01134
RP11-586K12.7
AC012494.1
BTBD7
RP11-930P14.2
TRIM52-AS1
TTC21B
WDFY3
SPINK14
RP11-566H8.2
THEMIS3P
TRIM49D2
RP11-78O7.1
RP11-159H10.3
OR5K1
RN7SL515P
FOXCUT
ETV3L
RNU6-295P
PRDM4
MIR6802
Y_RNA
GCDH
CXADRP3
C19orf57
RN7SKP267
RP11-1376P16.1
RP11-317P15.3
RREB1
RN7SL714P
CTD-2023M8.1
RP3-435K13.1
TMEM123
SRIP1
FUNDC2P3
ARHGDIB
KIAA1683
AC114763.1
RN7SL573P
RP11-169F17.1
CCNB2
RNU6-579P
MIR377
RNU5D-1
RP11-115H18.1
STX10
CTC-436K13.4
SLC7A14
C11orf42
INTS8
TCTEX1D2
Metazoa_SRP
CYP2F2P
FTH1P14
LPCAT2BP
RP11-20G13.4
RP3-467N11.1
ACSM5
AL109927.1
HSPE1P16
XACT
PXT1
AC093698.1
FKTN
RP1-63P18.2
RP11-314D7.3
RP11-2E17.2
IGHD6-25
TSPAN9-IT1
COX6CP15
RP11-489O18.1
MIPEP
PLA2G12AP2
THAP3
FBN3
RP11-391M7.3
NELL1
CTD-3154N5.1
AC124997.1
REXO1L9P
CTD-2619J13.19
RP11-802H3.1
RP11-751K21.1
TIGAR
CTC-559E9.12
RP11-164P12.3
RP11-733C7.1
RNU6ATAC15P
PLD6
IPP
OR7E108P
RP11-71N10.1
RP11-396C23.4
RP11-398G24.2
SERPINB9P1
TBC1D25
RNU7-7P
HMGB3P21
RPS6P15
MAST4
OR5BE1P
DDX20
OR52B5P
FAM21EP
RP11-846F4.6
SNORD115-30
UPK1B
TBC1D8B
RP11-111F5.1
CYP4A26P
ESPNP
MED13L
HNRNPC
AKR1B1P8
AC091770.3
SAPCD1
TICAM1
AP000302.58
USP9YP18
RP11-383G10.3
OR5H8
PREX2
TCP11X2
RP11-96K19.2
OR7E33P
KB-1930G5.3
DGCR5
VEPH1
RNU6-1280P
RP11-74M11.2
BVES
KLK9
RNU6-704P
RP11-445F12.1
Y_RNA
AC099552.2
LYST-AS1
C19orf48
MIR625
AC069063.1
MTND1P31
RP11-311F12.2
RP11-720N19.1
RP11-48B3.4
RPL23AP39
RP11-262A16.1
RP11-187E13.3
RPS29P11
RN7SL510P
SNRPGP2
C1orf111
ZNF10
RP11-1026M7.3
MYCBPAP
RP11-142J21.1
C9orf72
PQLC2
BNIP3P17
CDKN2D
RNU6-894P
SMYD1
BPY2B
RP11-746P2.3
HTR1A
AC009336.19
C17orf50
