# Supplementary material for: Exploring the role of stromal osmoregulation in cancer and disease using executable modelling
Source: Nat Commun. 2018 Aug 1;9:3011. doi: 10.1038/s41467-018-05414-y (PMC6070494; doi:10.1038/s41467-018-05414-y)
Supplement: Supplementary file 6 — Supplementary Dataset 3 [file 41467_2018_5414_MOESM6_ESM.xlsx]

## Sheet: Supplementary_Data_3
Justification for Expected Phenotypes Based on Single Ion Channel Deregulation
Phenotype Class	Description	References	Model Implementation	Steps to Reproduce
Contractility
	Increase in internal calcium pulse rate increase contactility.	Tsai 2015, Berridge 2000	Internal calcium pulse rate proportionally linked to contractility.	Increase calcium pulse rate node (CA_pulses) to 4 - Contractility increases
	Increase in ER calcium increases contractility.	Tsai 2015, Berridge 2000	ER calcium proportionally linked to contractility.	Increase ER calcium node (ER_CA) to 4 - Contractility increases
	Increase in internal calcium increases contractility.	Tsai 2015, Berridge 2000	Internal calcium proportionally linked to contractility.	Increase internal calcium node (CA_internal) to 4 - Contractility increases
Movement/Membrane Dynamics
	Migration facilitated by actin formation promoted by low glycocalyx pH.	Schwab 2014, Pedersen 2013, Cuddapah 2011	Glycocalyx pH inverseley linked to movement/membrane dynamics.	Reduce glycocalyx pH node (Glycocalyx_pH) to 0 - Migration/Membrane_dynamics increases
	Migration facilitated by actin formation promoted by high internal Calcium concentration.	Schwab 2014, Flockerzi 2007, Cuddapah 2011, Turner 2014, Prevarskaya 2010	Increase in intracellular calcium increases movement/membrane dynamics.	Increase internal calcium node (CA_internal) to 4 - Migration/Membrane_dynamics increases
	Focal adhesions reduce motile ability when stable.	Giannone 2004, Schwab 2014	Focal adhesion stability reduces movement/membrane dynamics.	Increase focal adhesion stability node (Focal_adhesion_stability) to 4 - Migration/Membrane_dynamics decreases
	Myosin activity promotes movement/membrane changes.	Prevarskaya 2014, Schwab 2012	Myosin activity increases movement/membrane dynamics.	Increase myosin activity node (Myosin_activity) to 4 - Migration/Membrane_dynamics increases
	Aquaporins promote FAK and promote migration.	Hu 2006, Papadopoulos 2008, Fiorio Pla 2014	Increase in AQP1 increases FAK activity.	Increase AQP1 node to 4 - Migration/Membrane_dynamics increases
	Increased intracellular chloride promotes migration.	Schwab 2014	Internal chloride proportionally linked to movement/membrane dynamics.	Increase internal chloride node (CL_internal) to 4 - Migration/Membrane_dynamics increases
Attachment
	Low glycoalyx pH results in increased attachment through actin and focal adhesion dynamics.	Schwab 2014, Flockerzi 2007	Low Glycocalyx pH increases attachment ability.	Reduce glycocalyx pH node (Glycocalyx_pH) to 0 - Attachment increases
	Calcium pulses and an increase in internal calcium stabilise adhesion.	Ko 2001	Internal Calcium and calcium pulses increases attachment ability.	Increase internal calcium and calcium pulses nodes (CA_internal, CA_pulses) to 4 - Attachment increases
	Na-K-ATPase structurally involved in cytoskeletal attachment.	Lubarski 2011, Rajasekaran 2010	Increase in NA-K-ATPase increases attachment ability.	Increase Na K atpase structural node (Na-K-ATPase_structural) to 4 - Attachment increases
	Focal adhesions increase attachment ability when stable.	Giannone 2004, Schwab 2014, Castella 2010	Focal adhesion stability increases attachment ability.	Increase focal adhesion stability node (Focal_adhesion_stability) to 4 - Attachement increases
Viability
	Proliferation is activated by an increased cell size.	Galan-Cobo 2016	A cell size greater than normal (1) increases viability.	Increase cell size node (Cell_Size) to 2 - Cell_viability increases
	Cyclins trigger proliferation.	Blackiston 2009, Hochegger 2008	Increase in cyclin activity increases viability.	Increase cyclin activity node (Cycline_activity) to 4 - Cell_viability increases
	Increase in internal potassium triggers proliferation.	Blackiston 2009, Pedersen 2013, Pardo 2013, Prevarskaya 2010, Urrego 2014, Turner 2014, Kunzelmann 2005	Internal potassium increase increases viability.	Increase internal potassium node (K_internal) to 4 - Cell_viability increases
	Increase in internal calcium triggers proliferation.	Pedersen 2013, Pardo 2013, Prevarskaya 2010, Prevarskaya 2014	Increase in internal calcium increases viability.	Increase internal calcium node (CA_internal) to 4 - Cell_viability increases
	Blocking chloride channels reduces cell proliferation.	Pedersen 2013, Pardo 2013, Turner 2014	Decrease in internal chloride reduces cell viability.	Decrease internal chloride node (CL_internal) to 0 - Cell viability decreases
	Intracellular pH promotes or inhibits viability (low pH blocks proliferation, high pH promotes proliferation).	Swietach 2014, Webb 2011	Intracellular pH proportionally linked to cell viability.	Increase internal pH node (Intracellular_pH) to 6 - Cell viability increases
				Decrease internal pH node (Intracellular_pH) to 0 - Cell viability decreases
