# Supplementary material for: Exploring the role of stromal osmoregulation in cancer and disease using executable modelling
Source: Nat Commun. 2018 Aug 1;9:3011. doi: 10.1038/s41467-018-05414-y (PMC6070494; doi:10.1038/s41467-018-05414-y)
Supplement: Supplementary file 7 — Supplementary Dataset 4 [file 41467_2018_5414_MOESM7_ESM.xlsx]

## Sheet: Supplementary_Data_4
Justification for the Role of Individual Ion Channels in Cellular Phenotype
Microarray disrupted	Gene		Ref						DOI/link
TDLN	FXYD5		Role of ion channels and transporters in cell migration						10.1152/physrev.00018.2011
			FXYD5: Na(+)/K(+)-ATPase Regulator in Health and Disease.						10.3389/fcell.2016.00026
			FXYD5 is a Marker for Poor Prognosis and a Potential Driver for Metastasis in Ovarian Carcinomas.						10.4137/CIN.S30565
			Dysadherin, a cancer-associated cell membrane glycoprotein, down-regulates E-cadherin and promotes metastasis.						10.1073/pnas.012425299
			Dysadherin: a new player in cancer progression.						10.1016/j.canlet.2007.02.018
	FXYD6		FXYD6: a novel therapeutic target toward hepatocellular carcinoma.						10.1007/s13238-014-0045-0
			FXYD6 is a new biomarker of cholangiocarcinoma						10.3892/ol.2013.1727
	FAM115C		TRP channel-associated factors are a novel protein family that regulates TRPM8 trafficking and activity.						10.1083/jcb.201402076
			Ion channels as targets for cancer therapy.						https://www.ncbi.nlm.nih.gov/pmc/articles/PMC3134009/
			Remodelling of Ca2+ transport in cancer: how it contributes to cancer hallmarks?						10.1098/rstb.2013.0097
	ATP2A3		Expression of endomembrane calcium pumps in colon and gastric cancer cells. Induction of SERCA3 expression during differentiation.						10.1074/jbc.M201747200
			Ca2+ signaling in cytoskeletal reorganization, cell migration, and cancer metastasis.						10.1155/2015/409245
			SERCA as a target for cancer therapies						10.15761/ICST.1000122
	KCTD17		The KCTD family of proteins: structure, function, disease relevance.						10.1186/2045-3701-3-45
			Targeting potassium channels in cancer.						10.1083/jcb.201404136
	AQP1		Aquaporins as diagnostic and therapeutic targets in cancer: How far we are?						10.1186/s12967-015-0439-7
			Increased migration and metastatic potential of tumor cells expressing aquaporin water channels						10.1096/fj.06-5930fje
			Aquaporin 1 promotes the proliferation and migration of lung cancer cell in vitro						10.3892/or.2015.4107
	SLC9A1		Regulation of the Na+/H+ Exchanger (NHE1) in Breast Cancer Metastasis						10.1158/0008-5472.CAN-12-4031
			Role of pHi, and proton transporters in oncogene-driven neoplastic transformation.						10.1098/rstb.2013.0100
			Na-H Exchange-dependent Increase in Intracellular pH Times G2/M Entry and Transition						10.1074/jbc.M308099200
			Interactions of ion transporters and channels with cancer cell metabolism and the tumour microenvironment.						10.1098/rstb.2013.0098
	OPRS1		The sigma-1 receptor: a regulator of cancer cell electrical plasticity?						10.3389/fphys.2013.00175
			Sigma-1 and sigma-2 receptors are expressed in a wide variety of human and rodent tumor cell lines.						http://www.ncbi.nlm.nih.gov/pubmed/7812973
			Cytotoxic effects of sigma ligands: sigma receptor-mediated alterations in cellular morphology and viability.						http://www.ncbi.nlm.nih.gov/pubmed/7823122
	KCNA6		Involvement of potassium channels in the progression of cancer to a more malignant phenotype						10.1016/j.bbamem.2014.12.008
			Targeting potassium channels in cancer.						10.1083/jcb.201404136
LPS	KCTD12		The KCTD family of proteins: structure, function, disease relevance.						10.1186/2045-3701-3-45
	SLC12A6		Discovery of biclonal origin and a novel oncogene SLC12A5 in colon cancer by single-cell sequencing.						10.1038/cr.2014.43
			An unexpected role for ion channels in brain tumor metastasis.						10.3181/0711-MR-308
	CACNA2D1		Voltage-gated ion channels in cancer cell proliferation.						10.3390/cancers7020813
			Prognostic and clinicopathological significance of Cacna2d1 expression in epithelial ovarian cancers: a retrospective study.						http://www.ncbi.nlm.nih.gov/pubmed/27725913
	ATP1B1		Construction of eukaryotic expression plasmid pEGFP- ATP1B1 and its effect on gastric adenocarcinoma cell SGC-7901						https://www.ncbi.nlm.nih.gov/pubmed/19619434
	ATP1B2		Na+/K+ ATPase inhibitors in cancer.						https://www.ncbi.nlm.nih.gov/pubmed/25198786
			Na+/K+-ATPase and cancer.						10.4155/ppa.12.3
			Na,K-ATPase β1-subunit is a target of sonic hedgehog signaling and enhances medulloblastoma tumorigenicity.						10.1186/s12943-015-0430-1
	ANO1		Role of anoctamins in cancer and apoptosis.						10.1098/rstb.2013.0096
			Calcium-activated chloride channel ANO1 promotes breast cancer progression by activating EGFR and CAMK signaling						10.1073/pnas.1217072110
			The Ca(2+) -activated Cl(-) channel, ANO1 (TMEM16A), is a double-edged sword in cell proliferation and tumorigenesis.						10.1002/cam4.232
MEF	SLC4A3		Regulation and roles of bicarbonate transporters in cancer						10.3389/fphys.2014.00130
			Disrupting proton dynamics and energy metabolism for cancer therapy						10.1038/nrc3579
			Regulation and roles of bicarbonate transporters in cancer						10.3389/fphys.2014.00130
	ATP6 subunits		Expression of ATP6V1C1 during oral carcinogenesis.						10.3109/10520295.2016.1144078
			The Function of V-ATPases in Cancer.						10.1152/physrev.00035.2015
			V-ATPase inhibitors and implication in cancer treatment						10.1016/j.ctrv.2009.08.003
	COMMD1		Downregulation of COMMD1 by miR-205 promotes a positive feedback loop for amplifying inflammatory- and stemness-associated properties of cancer cells.						10.1038/cdd.2015.147
			COMMD1 interacts with the COOH terminus of NKCC1 in Calu-3 airway epithelial cells to modulate NKCC1 ubiquitination.						10.1152/ajpcell.00394.2012
