# Supplementary material for: Exploring the role of stromal osmoregulation in cancer and disease using executable modelling
Source: Nat Commun. 2018 Aug 1;9:3011. doi: 10.1038/s41467-018-05414-y (PMC6070494; doi:10.1038/s41467-018-05414-y)
Supplement: Supplementary file 8 — Supplementary Dataset 5 [file 41467_2018_5414_MOESM8_ESM.xlsx]

## Sheet: Supplementary_Data_5
Justification for General Properties of the Qualitative Network
Module/Node				Description								References
Calcium Signalling
TRP				TRP channels transport calcium into the cell								Venkatachalam 2007, Minke 2006
IP3R				IP3R activated by internal calcium and pumps calcium from ER to cytoplasm								Monteith 2007
SERCA (ATP2A3)				SERCA constantly pumps calcium into the ER								Monteith 2007, Ko 2001
Focal Adhesion Kinase				Focal adhesion kinase reduced adhesion complex stability and promotes migration								Clapham 2007, Ko 2001
Myosin Activity				Myosin contractions increase migration								Clapham 2007, Ko 2001
Calcium Pulses				Calcium pulse rate increases myosin activity and adhesion								Clapham 2007, Ko 2001
pH maintenance
Mitochondrial Activity				Mitochondrial activity increases proton and lactate generation in MEFs								Kerr 2016
V-ATPase				V-ATPase pumps protons out of the cell (and also into vesicles) lowering intracellular pH								Porporato 2011, Hinton 2009
Carbonic Anhydrase				Carbonic Anhydrase generates bicarbonate in proximity to cell membranes								Gorbatenko 2014, Proporato 2011
Anion Exchangers				Anion Exchangers (AE) exchange chloride for bicarbonate to maintain normal cellular pH								Gorbatenko 2014, Swietach 2014
NHE proteins				NHE proteins exchange sodium for protons to maintain normal cellular pH								Swietach 2014, Andersen 2014, Amith 2013
Osmotic Maintenance
NHE protein				Involved in primary osmotic regulation through sodium proton exchange								McManus 1995, Hoffmann 2007, Okada 2001
Anion Exchangers				Involved in primary osmotic regulation through chloride bicarbonate exchange								McManus 1995, Hoffmann 2007, Okada 2001
Kv channels				Involved in primary osmotic regulation through potassium flow								Okada 2001, Prevarskaya 2010
NKCC channels				Involved in primary osmotic regulation through sodium potassium chloride flow								McManus 1995, Hoffmann 2007, Okada 2001
TRP channels				Involved in primary osmotic regulation through cation flow								Hoffmann 2007
KCC channels				Involved in primary osmotic regulation through potassium chloride								Hoffmann 2007, Okada 2001
VRAC channels				Involved in primary osmotic regulation through chloride flow								Hoffmann 2007, Jentsch 2016, Okada 2001, Prevaskaya 2010
Osmotic Pressure sensor				Cell senses pertubations in osmolytes (this is thought to be felt by mechanosensitive channels)								McManus 1995, Okada 2001
Na-K-ATPase subunits
FXYD5				Interacts with Na-K-ATPase, reduces adhesion through structural interference								Gotliv 2016, Nam 2007, Raman 2015, Lubarski 2005
FXYD6				Subunit of Na-K-ATPase that increases pump activity								Gao 2014, Chen 2014
ATP1B1				Regulates Na-K-ATPase involved in activity and interactions with signalling molecules								Lee 2015, Liu 2009, Barwe 2005, Rajasekaran 2005
ATP1B2				Regulates Na-K-ATPase involved in activity and interactions with signalling molecules								Lee 2015, Liu 2009, Barwe 2005, Rajasekaran 2005
Na-K-ATPase transport domain				Modulated by sodium concentration								Senatorov 2000
Na-K-ATPase structural domain				Interacts with Cadherins and cytoskeleton components
NCX channels				Functionally connected to Na-K-ATPase through sodium concentrations								Senatorov 2000
				Exchanges calcium for sodium								Liao 2012, Prevarskaya 2014
SRC				Na-K-ATPase interacts with SRC								Aperia 2007
				SRC interacts with cyclins to promote growth								Riley 2001
RAC1				ATP1B1 interacts with RAC1								Barwe 2005
				RAC1 interacts with PI3K to promote migration								Barwe 2005
Other channels/proteins
AQP1				Knockdown inhibits growth and invasion of human ovarian cancer cells								Wang 2017
				AQP1 promotes migration and angiogenesis								Esteva-Font 2014
				AQP1 interacts with Focal adhesion kinase								Tomita 2017
ANO1				Calcium activated chloride channel								Qu 2014, Schwab 2014
KCNA6				Subunit of Shaker potassium channel, increases activity of Kv channels when upregulated								Becchetti 2011, Al-Sabi 2011
FAM115C				Inhibits the activity of TRP (specifically TRPM8)								Gkika 2015
CACNA channels				Voltage controlled calcium channel involved in calcium influx								Rao 2015
KCNMA1				Involved in calcium dependent potassium flow								Huang 2014, Rao 2015
SIGMAR1				Influences the activation state of many channels (possible through PIP lipids):
				Reduces activity of KCA channels								Tchedre 2008
				Lowers VRAC activity								Renaudo 2007
				Lowers activity of potassium channels								Renaudo 2007, Huang 2014
