# Supplementary material for: Exploring the role of stromal osmoregulation in cancer and disease using executable modelling
Source: Nat Commun. 2018 Aug 1;9:3011. doi: 10.1038/s41467-018-05414-y (PMC6070494; doi:10.1038/s41467-018-05414-y)
Supplement: Supplementary file 9 — Supplementary Dataset 6 [file 41467_2018_5414_MOESM9_ESM.zip]

Archive with 17 entries (16 files):
- biomodelanalyzer_ionchannels-master/
- biomodelanalyzer_ionchannels-master/LICENSE
- biomodelanalyzer_ionchannels-master/Model_decriptions.xlsx
- biomodelanalyzer_ionchannels-master/README.md
- biomodelanalyzer_ionchannels-master/Shorthouse_etal_ETDLN.json
- biomodelanalyzer_ionchannels-master/Shorthouse_etal_LPS.json
- biomodelanalyzer_ionchannels-master/Shorthouse_etal_LTDLN.json
- biomodelanalyzer_ionchannels-master/Shorthouse_etal_LTDLN_ATP2A3_KO.json
- biomodelanalyzer_ionchannels-master/Shorthouse_etal_LTDLN_FXYD5_KO.json
- biomodelanalyzer_ionchannels-master/Shorthouse_etal_LTDLN_SLC9A1_KO.json
- biomodelanalyzer_ionchannels-master/Shorthouse_etal_MEF_HOM.json
- biomodelanalyzer_ionchannels-master/Shorthouse_etal_MEF_HOM_DIDs.json
- biomodelanalyzer_ionchannels-master/Shorthouse_etal_MEF_HOM_EIPA.json
- biomodelanalyzer_ionchannels-master/Shorthouse_etal_MEF_HOM_combination.json
- biomodelanalyzer_ionchannels-master/Shorthouse_etal_ionchannels_base.json
- biomodelanalyzer_ionchannels-master/Shorthouse_etal_ionchannels_base_hypertonicity.json
- biomodelanalyzer_ionchannels-master/Shorthouse_etal_ionchannels_base_hypotonicity.json
