# Supplementary material for: Exploring the role of stromal osmoregulation in cancer and disease using executable modelling
Source: Nat Commun. 2018 Aug 1;9:3011. doi: 10.1038/s41467-018-05414-y (PMC6070494; doi:10.1038/s41467-018-05414-y)
Supplement: Supplementary file 9 — Supplementary Dataset 6 [file 41467_2018_5414_MOESM9_ESM.zip › biomodelanalyzer_ionchannels-master/Model_decriptions.xlsx]

## Sheet: Sheet1
Model		Description
Shorthouse_etal_ionchannels_base.json		Model of core osmotic network in resting state
Shorthouse_etal_base_osmoticreg_hypertonic.json		Model of core osmotic response machinery in response to hypertonic stress (increase in external salts)
Shorthouse_etal_base_osmoticreg_hypotonic.json		Model of core osmotic response machinery in response to hypotonic stress (decrease in external salts)
Shorthouse_etal_ETDLN.json		Full model under ETDLN conditions
Shorthouse_etal_LTDLN.json		Full model under LTDLN conditions
Shorthouse_etal_LTDLN_ATP2A3_KO.json		Full model under LTDLN conditions with knockout of ATP2A3
Shorthouse_etal_LTDLN_SLC9A1_KO.json		Full model under LTDLN conditions with knockout of SLC9A1
Shorthouse_etal_LTDLN_FXYD5_KO.json		Full model under LTDLN conditions with knockout of FXYD5
Shorthouse_etal_LPS.json		Full model under LPS conditions
Shorthouse_etal_MEF_HOM.json		Full model under MEF Homozygous Kras knockdown (compared to HET)
Shorthouse_etal_MEF_HOM_drugs_applied.json		Full model under MEF Homozygous Kras knockdown (compared to HET) with DIDs and EIPA applied
