# Supplementary material for: Exploring the role of stromal osmoregulation in cancer and disease using executable modelling
Source: Nat Commun. 2018 Aug 1;9:3011. doi: 10.1038/s41467-018-05414-y (PMC6070494; doi:10.1038/s41467-018-05414-y)
Supplement: Supplementary file 9 — Supplementary Dataset 6 [file 41467_2018_5414_MOESM9_ESM.zip › biomodelanalyzer_ionchannels-master/README.md]

# biomodelanalyzer_ionchannels
A repository for biomodelanalyzer models relating to ion channels in cancer associated systems.

# Using these models
To use these models they need to be loaded into the publically available biomodelanalyzer tool (www.biomodelanalyzer.org). Load the model by downloading it, then using the "import" function to load the .json. You can then explore the model using stability analysis, simulations, and LTL (linear temporal logic). For advice on how to use these tools please see our other publications, or the help section of the biomodelanalyzer website.

For details on how these models were derived, and their relevance, please see the original publication.
