# Supplementary material for: Exploring the role of stromal osmoregulation in cancer and disease using executable modelling
Source: Nat Commun. 2018 Aug 1;9:3011. doi: 10.1038/s41467-018-05414-y (PMC6070494; doi:10.1038/s41467-018-05414-y)
Supplement: Supplementary file 9 — Supplementary Dataset 6 [file 41467_2018_5414_MOESM9_ESM.zip › biomodelanalyzer_ionchannels-master/Shorthouse_etal_ETDLN.json]

{"Model":{"Name":"Shorthouse_etal_ETDLN","Variables":[{"Name":"Cell_Size","Id":3,"RangeFrom":0,"RangeTo":4,"Formula":"ceil(var(4)/3)"},{"Name":"Osmopressure","Id":4,"RangeFrom":0,"RangeTo":4,"Formula":"2+max(0,ceil((avg(var(18),var(19),var(42),var(19)))-avg(var(16),var(17),var(39),var(17)))/2)-max(0,ceil((avg(var(16),var(17),var(39),var(17))-avg(var(18),var(19),var(42),var(19)))/2))"},{"Name":"VRAC","Id":8,"RangeFrom":0,"RangeTo":9,"Formula":"max(5,var(4))+ceil(4-var(113))-(var(264))"},{"Name":"KV_channel","Id":9,"RangeFrom":0,"RangeTo":"9","Formula":"max(5,var(4))+ceil(5-var(113))-ceil(5-var(116))"},{"Name":"KCC","Id":10,"RangeFrom":0,"RangeTo":"9","Formula":"max(5,var(4))-var(223)"},{"Name":"CL_external","Id":16,"RangeFrom":0,"RangeTo":4,"Formula":"avg((var(29)+(avg(var(8)*2/3,var(10)*2/3))-1),((var(29)-(avg(var(53)*2/3,var(51)*2/3))+1)))+((var(117)-2))"},{"Name":"K_external","Id":17,"RangeFrom":0,"RangeTo":4,"Formula":"avg((var(29)+(avg(var(9)*2/3,var(10)*2/3))-1),((var(29)-(avg(var(52)*2/3,var(51)*2/3))+1)))+(2-var(74))"},{"Name":"CL_internal","Id":18,"RangeFrom":0,"RangeTo":4,"Formula":"avg(((4-var(29))-(avg(var(8)*2/3,var(10)*2/3))+1),(((4-var(29))+(avg(var(53)*2/3,var(51)*2/3))-1)))+(2-(var(117)))"},{"Name":"K_internal","Id":19,"RangeFrom":0,"RangeTo":4,"Formula":"avg(((4-var(29))-(avg(var(9)*2/3,var(10)*2/3))+1),(((4-var(29))+(avg(var(52)*2/3,var(51)*2/3))-1)))+(2-(4-var(74)))"},{"Name":"External_Ions","Id":29,"RangeFrom":0,"RangeTo":2,"Formula":"1"},{"Name":"CA_external","Id":38,"RangeFrom":0,"RangeTo":4,"Formula":"var(29)-((floor(var(52)*2/3))-1)+(min(1,max(-1,var(80)-2)))+(2-var(242))"},{"Name":"Na_external","Id":39,"RangeFrom":0,"RangeTo":4,"Formula":"(var(29)-(avg(floor(var(50)*2/3),floor(var(52)*2/3),floor(var(51)*2/3)))+1)+(2-(4-var(74)))+(min(1,max(-1,2-var(80))))"},{"Name":"Na_internal","Id":42,"RangeFrom":0,"RangeTo":4,"Formula":"((4-var(29))+(avg(floor(var(50)*2/3),floor(var(51)*2/3),floor(var(52)*2/3)))-1)+(max(-1,min(1,(2-var(74)))))"},{"Name":"CA_internal","Id":43,"RangeFrom":0,"RangeTo":4,"Formula":"((4-var(29))+(floor(var(52)*2/3))-1)+(min(1,max(-1,2-var(80))))+(((4-var(160))-2)+(var(242)-2)+(min(1,(var(159)-2))))"},{"Name":"NHE","Id":50,"RangeFrom":0,"RangeTo":9,"Formula":"max(4,(max((9-var(4)),((9-var(137))))))+(2*var(221))-var(265)"},{"Name":"NKCC","Id":51,"RangeFrom":0,"RangeTo":"9","Formula":"(max(4,9-var(4)))"},{"Name":"TRP","Id":52,"RangeFrom":0,"RangeTo":"9","Formula":"(max(4,9-var(4)))+(5-var(107))"},{"Name":"AE","Id":53,"RangeFrom":0,"RangeTo":9,"Formula":"(max(4,9-var(4)))+var(224)-(var(264))"},{"Name":"Na-K-ATPase_transport","Id":74,"RangeFrom":0,"RangeTo":4,"Formula":"2+(max(0,var(42)-3)*4)+(min(0,var(42)-1)*4)+((-2+var(92)))+(2*(2-var(87)))+(4*(-2+var(86)))+(4*(-2+var(93)))"},{"Name":"NCX","Id":80,"RangeFrom":0,"RangeTo":4,"Formula":"2+(max(-1,(min(0,3-var(42)))))"},{"Name":"FXYD6","Id":86,"RangeFrom":0,"RangeTo":4,"Formula":"2+(var(221))+var(222)"},{"Name":"ATP1B2","Id":87,"RangeFrom":0,"RangeTo":4,"Formula":"2-var(223)"},{"Name":"ATP1B1","Id":92,"RangeFrom":0,"RangeTo":4,"Formula":"2-var(223)+(min(1,max(-1,2-var(93))))"},{"Name":"FXYD5","Id":93,"RangeFrom":0,"RangeTo":4,"Formula":"2+var(222)"},{"Name":"Na-K-ATPase_structural","Id":95,"RangeFrom":0,"RangeTo":4,"Formula":"4-var(93)"},{"Name":"Cadherins_junction","Id":97,"RangeFrom":0,"RangeTo":4,"Formula":"var(95)+max(0,(var(38)-3))+max(0,(var(43)-3)\r\n)"},{"Name":"RAC1","Id":99,"RangeFrom":0,"RangeTo":4,"Formula":"4-var(92)"},{"Name":"PI3K","Id":100,"RangeFrom":0,"RangeTo":4,"Formula":"var(99)"},{"Name":"SRC","Id":103,"RangeFrom":0,"RangeTo":4,"Formula":""},{"Name":"Cyclin_activity","Id":104,"RangeFrom":0,"RangeTo":4,"Formula":""},{"Name":"FAM115C","Id":107,"RangeFrom":0,"RangeTo":4,"Formula":"2+var(221)+var(222)"},{"Name":"KCA","Id":109,"RangeFrom":0,"RangeTo":4,"Formula":"2+(2-var(113))+(-2+var(43))+(-2+var(110))"},{"Name":"KCNMA1","Id":110,"RangeFrom":0,"RangeTo":4,"Formula":"2"},{"Name":"SIGMAR1","Id":113,"RangeFrom":0,"RangeTo":4,"Formula":"2+var(221)"},{"Name":"KCNA6","Id":116,"RangeFrom":0,"RangeTo":4,"Formula":"2-var(222)"},{"Name":"ANO1","Id":117,"RangeFrom":0,"RangeTo":4,"Formula":"2-var(223)"},{"Name":"MCT","Id":122,"RangeFrom":0,"RangeTo":9,"Formula":"max(4,9-var(136))"},{"Name":"V-ATPase","Id":123,"RangeFrom":0,"RangeTo":4,"Formula":"2-var(224)"},{"Name":"CAIX","Id":124,"RangeFrom":0,"RangeTo":4,"Formula":"2+var(224)"},{"Name":"H_internal","Id":125,"RangeFrom":0,"RangeTo":4,"Formula":"4-(floor(var(50)*2/3)+1)+(var(126)-2)+max(0,(-2+var(123)))-(var(122)-2)"},{"Name":"Mitochondrial_activity","Id":126,"RangeFrom":0,"RangeTo":4,"Formula":"2+var(224)"},{"Name":"Bicarb_int","Id":128,"RangeFrom":0,"RangeTo":4,"Formula":"4-(floor(var(53)*2/3)+1)"},{"Name":"H_external","Id":132,"RangeFrom":0,"RangeTo":4,"Formula":""},{"Name":"Glycocalyx_pH","Id":133,"RangeFrom":0,"RangeTo":6,"Formula":"3+floor((var(147)-var(132))*1/2)"},{"Name":"Lactate_internal","Id":136,"RangeFrom":0,"RangeTo":4,"Formula":"4-var(126)+floor(2/3*var(122)-1)"},{"Name":"Intracellular_pH","Id":137,"RangeFrom":0,"RangeTo":6,"Formula":"6-(var(128))-((var(125)-var(128))*2/3)"},{"Name":"Lactate_external","Id":146,"RangeFrom":0,"RangeTo":4,"Formula":""},{"Name":"Bicarb_external","Id":147,"RangeFrom":0,"RangeTo":4,"Formula":"2+max(0,(var(53)-2))+(var(124)-2)"},{"Name":"FAK","Id":156,"RangeFrom":0,"RangeTo":4,"Formula":"var(167)+(var(171)-2)+(2-var(9))"},{"Name":"Focal_adhesion_stability","Id":157,"RangeFrom":0,"RangeTo":4,"Formula":"2+(2*(4-var(43)-2))+(4-var(156)-2)"},{"Name":"IP3R","Id":159,"RangeFrom":0,"RangeTo":4,"Formula":"2+(min(1,(max(0,(var(43)-3)))))+(var(113)-2)"},{"Name":"SERCA","Id":160,"RangeFrom":0,"RangeTo":4,"Formula":"2+var(222)"},{"Name":"ER_CA","Id":161,"RangeFrom":0,"RangeTo":4,"Formula":"2+(var(160)-2)+((4-var(159))-2)"},{"Name":"CA_pulses","Id":167,"RangeFrom":0,"RangeTo":4,"Formula":"floor(avg(var(159),var(160)))"},{"Name":"Myosin_activity","Id":170,"RangeFrom":0,"RangeTo":4,"Formula":"2+(4-var(43)-2)+(var(167))-2"},{"Name":"AQP1","Id":171,"RangeFrom":0,"RangeTo":4,"Formula":"2+var(221)"},{"Name":"Contractility","Id":184,"RangeFrom":0,"RangeTo":4,"Formula":"ceil(avg(var(43),var(161)))+(var(167)-2)"},{"Name":"Migration/Membrane_dynamics","Id":185,"RangeFrom":0,"RangeTo":4,"Formula":"2+((var(170)-2))+min(1,(max(0,((4-var(157)-2)))))\r\n+(max((min(2-var(133),1)),-1))+(max((min(-2+var(18),1)),-1))+(max((min(2-var(100),1)),-1))"},{"Name":"Attachment","Id":186,"RangeFrom":0,"RangeTo":4,"Formula":"2+(var(157)-2)+((var(167)-2))+(floor(2-var(133)))+(2*(-2+var(97)))"},{"Name":"Cell_viability","Id":187,"RangeFrom":0,"RangeTo":4,"Formula":"2+(max(0,(var(104)-3)*2))+ (max((min(var(19)-2,1)),-1))+(3/2*(-2+var(137)))+ (max((min(var(3)-1,1)),-1))+ (-2+var(18))+(max(min(-2+var(43),1),-1))"},{"Name":"Tumor_factors","Id":220,"RangeFrom":0,"RangeTo":2,"Formula":"1"},{"Name":"TF_early","Id":221,"RangeFrom":0,"RangeTo":1,"Formula":"(max(0,1-var(220)))-(1-(ceil(var(220))))"},{"Name":"TF_late","Id":222,"RangeFrom":0,"RangeTo":1,"Formula":"floor(var(220))"},{"Name":"LPS","Id":223,"RangeFrom":0,"RangeTo":1,"Formula":"0"},{"Name":"MEF_HOM","Id":224,"RangeFrom":0,"RangeTo":1,"Formula":"0"},{"Name":"CACNA","Id":242,"RangeFrom":0,"RangeTo":4,"Formula":"2-var(223)+max(-1,(2*(min(1,(-2+var(42))))))"},{"Name":"KCTD","Id":246,"RangeFrom":0,"RangeTo":4,"Formula":""},{"Name":"DIDs","Id":264,"RangeFrom":0,"RangeTo":1,"Formula":"0"},{"Name":"EIPA","Id":265,"RangeFrom":0,"RangeTo":1,"Formula":"0"}],"Relationships":[{"Id":7,"FromVariable":4,"ToVariable":3,"Type":"Activator"},{"Id":11,"FromVariable":4,"ToVariable":10,"Type":"Activator"},{"Id":12,"FromVariable":4,"ToVariable":9,"Type":"Activator"},{"Id":13,"FromVariable":4,"ToVariable":8,"Type":"Activator"},{"Id":20,"FromVariable":8,"ToVariable":16,"Type":"Activator"},{"Id":21,"FromVariable":9,"ToVariable":17,"Type":"Activator"},{"Id":22,"FromVariable":10,"ToVariable":16,"Type":"Activator"},{"Id":23,"FromVariable":10,"ToVariable":17,"Type":"Activator"},{"Id":24,"FromVariable":8,"ToVariable":18,"Type":"Inhibitor"},{"Id":25,"FromVariable":9,"ToVariable":19,"Type":"Inhibitor"},{"Id":26,"FromVariable":10,"ToVariable":19,"Type":"Inhibitor"},{"Id":27,"FromVariable":10,"ToVariable":18,"Type":"Inhibitor"},{"Id":30,"FromVariable":29,"ToVariable":16,"Type":"Activator"},{"Id":31,"FromVariable":29,"ToVariable":17,"Type":"Activator"},{"Id":32,"FromVariable":29,"ToVariable":18,"Type":"Activator"},{"Id":33,"FromVariable":29,"ToVariable":19,"Type":"Activator"},{"Id":34,"FromVariable":19,"ToVariable":4,"Type":"Activator"},{"Id":35,"FromVariable":18,"ToVariable":4,"Type":"Activator"},{"Id":36,"FromVariable":16,"ToVariable":4,"Type":"Activator"},{"Id":37,"FromVariable":17,"ToVariable":4,"Type":"Activator"},{"Id":40,"FromVariable":29,"ToVariable":38,"Type":"Activator"},{"Id":41,"FromVariable":29,"ToVariable":39,"Type":"Activator"},{"Id":44,"FromVariable":29,"ToVariable":42,"Type":"Activator"},{"Id":45,"FromVariable":29,"ToVariable":43,"Type":"Activator"},{"Id":46,"FromVariable":43,"ToVariable":4,"Type":"Activator"},{"Id":47,"FromVariable":42,"ToVariable":4,"Type":"Activator"},{"Id":48,"FromVariable":38,"ToVariable":4,"Type":"Activator"},{"Id":49,"FromVariable":39,"ToVariable":4,"Type":"Activator"},{"Id":54,"FromVariable":4,"ToVariable":50,"Type":"Activator"},{"Id":55,"FromVariable":4,"ToVariable":51,"Type":"Activator"},{"Id":56,"FromVariable":4,"ToVariable":52,"Type":"Activator"},{"Id":57,"FromVariable":4,"ToVariable":53,"Type":"Activator"},{"Id":58,"FromVariable":53,"ToVariable":18,"Type":"Activator"},{"Id":59,"FromVariable":53,"ToVariable":16,"Type":"Inhibitor"},{"Id":60,"FromVariable":52,"ToVariable":42,"Type":"Activator"},{"Id":61,"FromVariable":52,"ToVariable":43,"Type":"Activator"},{"Id":62,"FromVariable":52,"ToVariable":19,"Type":"Activator"},{"Id":63,"FromVariable":52,"ToVariable":39,"Type":"Inhibitor"},{"Id":64,"FromVariable":52,"ToVariable":38,"Type":"Inhibitor"},{"Id":65,"FromVariable":52,"ToVariable":17,"Type":"Inhibitor"},{"Id":66,"FromVariable":51,"ToVariable":42,"Type":"Activator"},{"Id":67,"FromVariable":51,"ToVariable":18,"Type":"Activator"},{"Id":68,"FromVariable":51,"ToVariable":19,"Type":"Activator"},{"Id":69,"FromVariable":51,"ToVariable":39,"Type":"Inhibitor"},{"Id":70,"FromVariable":51,"ToVariable":16,"Type":"Inhibitor"},{"Id":71,"FromVariable":51,"ToVariable":17,"Type":"Inhibitor"},{"Id":72,"FromVariable":50,"ToVariable":39,"Type":"Inhibitor"},{"Id":73,"FromVariable":50,"ToVariable":42,"Type":"Activator"},{"Id":75,"FromVariable":74,"ToVariable":42,"Type":"Inhibitor"},{"Id":76,"FromVariable":74,"ToVariable":17,"Type":"Inhibitor"},{"Id":77,"FromVariable":74,"ToVariable":19,"Type":"Activator"},{"Id":78,"FromVariable":74,"ToVariable":39,"Type":"Activator"},{"Id":79,"FromVariable":42,"ToVariable":74,"Type":"Activator"},{"Id":81,"FromVariable":42,"ToVariable":80,"Type":"Inhibitor"},{"Id":82,"FromVariable":80,"ToVariable":42,"Type":"Activator"},{"Id":83,"FromVariable":80,"ToVariable":43,"Type":"Inhibitor"},{"Id":84,"FromVariable":80,"ToVariable":38,"Type":"Activator"},{"Id":85,"FromVariable":80,"ToVariable":39,"Type":"Activator"},{"Id":90,"FromVariable":86,"ToVariable":74,"Type":"Inhibitor"},{"Id":91,"FromVariable":87,"ToVariable":74,"Type":"Activator"},{"Id":94,"FromVariable":92,"ToVariable":74,"Type":"Inhibitor"},{"Id":96,"FromVariable":93,"ToVariable":95,"Type":"Activator"},{"Id":98,"FromVariable":95,"ToVariable":97,"Type":"Activator"},{"Id":101,"FromVariable":92,"ToVariable":99,"Type":"Activator"},{"Id":102,"FromVariable":99,"ToVariable":100,"Type":"Activator"},{"Id":105,"FromVariable":74,"ToVariable":103,"Type":"Activator"},{"Id":106,"FromVariable":103,"ToVariable":104,"Type":"Activator"},{"Id":108,"FromVariable":107,"ToVariable":52,"Type":"Inhibitor"},{"Id":111,"FromVariable":43,"ToVariable":109,"Type":"Activator"},{"Id":112,"FromVariable":110,"ToVariable":109,"Type":"Activator"},{"Id":114,"FromVariable":113,"ToVariable":8,"Type":"Inhibitor"},{"Id":115,"FromVariable":113,"ToVariable":109,"Type":"Inhibitor"},{"Id":118,"FromVariable":117,"ToVariable":18,"Type":"Inhibitor"},{"Id":119,"FromVariable":117,"ToVariable":16,"Type":"Activator"},{"Id":120,"FromVariable":116,"ToVariable":9,"Type":"Inhibitor"},{"Id":121,"FromVariable":113,"ToVariable":9,"Type":"Inhibitor"},{"Id":127,"FromVariable":126,"ToVariable":125,"Type":"Activator"},{"Id":130,"FromVariable":50,"ToVariable":125,"Type":"Inhibitor"},{"Id":131,"FromVariable":123,"ToVariable":125,"Type":"Inhibitor"},{"Id":134,"FromVariable":53,"ToVariable":128,"Type":"Inhibitor"},{"Id":138,"FromVariable":122,"ToVariable":136,"Type":"Inhibitor"},{"Id":139,"FromVariable":126,"ToVariable":136,"Type":"Activator"},{"Id":141,"FromVariable":128,"ToVariable":137,"Type":"Activator"},{"Id":142,"FromVariable":125,"ToVariable":137,"Type":"Inhibitor"},{"Id":143,"FromVariable":137,"ToVariable":50,"Type":"Activator"},{"Id":144,"FromVariable":137,"ToVariable":53,"Type":"Activator"},{"Id":145,"FromVariable":137,"ToVariable":122,"Type":"Activator"},{"Id":149,"FromVariable":147,"ToVariable":133,"Type":"Activator"},{"Id":151,"FromVariable":132,"ToVariable":133,"Type":"Inhibitor"},{"Id":152,"FromVariable":50,"ToVariable":132,"Type":"Activator"},{"Id":153,"FromVariable":53,"ToVariable":147,"Type":"Activator"},{"Id":154,"FromVariable":123,"ToVariable":132,"Type":"Activator"},{"Id":155,"FromVariable":122,"ToVariable":146,"Type":"Activator"},{"Id":162,"FromVariable":160,"ToVariable":161,"Type":"Activator"},{"Id":163,"FromVariable":159,"ToVariable":161,"Type":"Inhibitor"},{"Id":165,"FromVariable":159,"ToVariable":43,"Type":"Activator"},{"Id":166,"FromVariable":160,"ToVariable":43,"Type":"Inhibitor"},{"Id":168,"FromVariable":160,"ToVariable":167,"Type":"Activator"},{"Id":169,"FromVariable":159,"ToVariable":167,"Type":"Activator"},{"Id":172,"FromVariable":171,"ToVariable":156,"Type":"Activator"},{"Id":173,"FromVariable":167,"ToVariable":156,"Type":"Activator"},{"Id":174,"FromVariable":156,"ToVariable":157,"Type":"Inhibitor"},{"Id":175,"FromVariable":43,"ToVariable":157,"Type":"Inhibitor"},{"Id":177,"FromVariable":167,"ToVariable":170,"Type":"Activator"},{"Id":178,"FromVariable":43,"ToVariable":159,"Type":"Activator"},{"Id":179,"FromVariable":43,"ToVariable":170,"Type":"Inhibitor"},{"Id":188,"FromVariable":157,"ToVariable":186,"Type":"Activator"},{"Id":189,"FromVariable":43,"ToVariable":186,"Type":"Activator"},{"Id":190,"FromVariable":133,"ToVariable":186,"Type":"Inhibitor"},{"Id":191,"FromVariable":97,"ToVariable":186,"Type":"Activator"},{"Id":193,"FromVariable":9,"ToVariable":156,"Type":"Activator"},{"Id":194,"FromVariable":18,"ToVariable":185,"Type":"Activator"},{"Id":195,"FromVariable":42,"ToVariable":185,"Type":"Activator"},{"Id":196,"FromVariable":19,"ToVariable":185,"Type":"Activator"},{"Id":197,"FromVariable":157,"ToVariable":185,"Type":"Activator"},{"Id":198,"FromVariable":170,"ToVariable":185,"Type":"Activator"},{"Id":199,"FromVariable":167,"ToVariable":186,"Type":"Activator"},{"Id":200,"FromVariable":38,"ToVariable":97,"Type":"Activator"},{"Id":203,"FromVariable":133,"ToVariable":185,"Type":"Activator"},{"Id":204,"FromVariable":100,"ToVariable":185,"Type":"Activator"},{"Id":206,"FromVariable":161,"ToVariable":184,"Type":"Activator"},{"Id":207,"FromVariable":167,"ToVariable":184,"Type":"Activator"},{"Id":208,"FromVariable":43,"ToVariable":184,"Type":"Activator"},{"Id":210,"FromVariable":3,"ToVariable":187,"Type":"Activator"},{"Id":211,"FromVariable":161,"ToVariable":187,"Type":"Activator"},{"Id":212,"FromVariable":19,"ToVariable":187,"Type":"Activator"},{"Id":213,"FromVariable":43,"ToVariable":187,"Type":"Inhibitor"},{"Id":214,"FromVariable":137,"ToVariable":187,"Type":"Activator"},{"Id":215,"FromVariable":104,"ToVariable":187,"Type":"Activator"},{"Id":216,"FromVariable":18,"ToVariable":187,"Type":"Activator"},{"Id":225,"FromVariable":220,"ToVariable":221,"Type":"Activator"},{"Id":226,"FromVariable":220,"ToVariable":222,"Type":"Activator"},{"Id":227,"FromVariable":221,"ToVariable":86,"Type":"Activator"},{"Id":228,"FromVariable":221,"ToVariable":107,"Type":"Activator"},{"Id":229,"FromVariable":221,"ToVariable":171,"Type":"Activator"},{"Id":230,"FromVariable":221,"ToVariable":50,"Type":"Activator"},{"Id":231,"FromVariable":221,"ToVariable":113,"Type":"Activator"},{"Id":232,"FromVariable":222,"ToVariable":86,"Type":"Activator"},{"Id":233,"FromVariable":222,"ToVariable":93,"Type":"Activator"},{"Id":234,"FromVariable":222,"ToVariable":107,"Type":"Activator"},{"Id":235,"FromVariable":222,"ToVariable":160,"Type":"Activator"},{"Id":236,"FromVariable":222,"ToVariable":116,"Type":"Activator"},{"Id":238,"FromVariable":223,"ToVariable":10,"Type":"Inhibitor"},{"Id":239,"FromVariable":223,"ToVariable":117,"Type":"Inhibitor"},{"Id":240,"FromVariable":223,"ToVariable":87,"Type":"Inhibitor"},{"Id":241,"FromVariable":223,"ToVariable":92,"Type":"Inhibitor"},{"Id":243,"FromVariable":242,"ToVariable":43,"Type":"Activator"},{"Id":244,"FromVariable":242,"ToVariable":38,"Type":"Inhibitor"},{"Id":245,"FromVariable":223,"ToVariable":242,"Type":"Inhibitor"},{"Id":247,"FromVariable":224,"ToVariable":126,"Type":"Activator"},{"Id":249,"FromVariable":224,"ToVariable":123,"Type":"Inhibitor"},{"Id":250,"FromVariable":224,"ToVariable":53,"Type":"Activator"},{"Id":251,"FromVariable":42,"ToVariable":242,"Type":"Activator"},{"Id":252,"FromVariable":42,"ToVariable":50,"Type":"Activator"},{"Id":253,"FromVariable":113,"ToVariable":159,"Type":"Activator"},{"Id":254,"FromVariable":125,"ToVariable":122,"Type":"Activator"},{"Id":255,"FromVariable":122,"ToVariable":132,"Type":"Activator"},{"Id":256,"FromVariable":124,"ToVariable":147,"Type":"Activator"},{"Id":257,"FromVariable":224,"ToVariable":124,"Type":"Activator"},{"Id":258,"FromVariable":136,"ToVariable":122,"Type":"Activator"},{"Id":259,"FromVariable":137,"ToVariable":157,"Type":"Activator"},{"Id":260,"FromVariable":93,"ToVariable":92,"Type":"Inhibitor"},{"Id":261,"FromVariable":93,"ToVariable":74,"Type":"Activator"},{"Id":262,"FromVariable":43,"ToVariable":97,"Type":"Activator"},{"Id":263,"FromVariable":122,"ToVariable":125,"Type":"Inhibitor"},{"Id":266,"FromVariable":264,"ToVariable":53,"Type":"Activator"},{"Id":267,"FromVariable":264,"ToVariable":8,"Type":"Activator"},{"Id":268,"FromVariable":265,"ToVariable":50,"Type":"Activator"}]},"Layout":{"Variables":[{"Id":3,"Name":"Cell_Size","Type":"Default","ContainerId":2,"PositionX":134.4904893713762,"PositionY":1524.53358961286,"CellX":0,"CellY":0,"Angle":0,"Description":"Value of 0 represents small (will be lethal if long term), 1 represents normal, 2 represents high (will generally burst if present for extended time)"},{"Id":4,"Name":"Osmopressure","Type":"Default","ContainerId":1,"PositionX":122.24454235879266,"PositionY":929.2637453045568,"CellX":0,"CellY":0,"Angle":0,"Description":"Abstract node - represents osmotic pressure felt by cell. Is a factor of the difference between external and internal ionic concentrations"},{"Id":8,"Name":"VRAC","Type":"MembraneReceptor","ContainerId":1,"PositionX":404.4266903679387,"PositionY":773.0521067404233,"CellX":0,"CellY":0,"Angle":53.475757773652646,"Description":""},{"Id":9,"Name":"KV_channel","Type":"MembraneReceptor","ContainerId":1,"PositionX":455.51918287459057,"PositionY":977.3356563921948,"CellX":0,"CellY":0,"Angle":89.53814378904293,"Description":""},{"Id":10,"Name":"KCC","Type":"MembraneReceptor","ContainerId":1,"PositionX":448.36092019423955,"PositionY":913.8060751040792,"CellX":0,"CellY":0,"Angle":78.43103956702134,"Description":""},{"Id":16,"Name":"CL_external","Type":"Constant","ContainerId":0,"PositionX":427.32545116591865,"PositionY":438.8133273861813,"CellX":0,"CellY":0,"Angle":0,"Description":""},{"Id":17,"Name":"K_external","Type":"Constant","ContainerId":0,"PositionX":601.1383664927033,"PositionY":637.2888861039287,"CellX":0,"CellY":0,"Angle":0,"Description":""},{"Id":18,"Name":"CL_internal","Type":"Default","ContainerId":1,"PositionX":283.30927913020247,"PositionY":771.1274582926271,"CellX":0,"CellY":0,"Angle":0,"Description":""},{"Id":19,"Name":"K_internal","Type":"Default","ContainerId":1,"PositionX":259.881681054361,"PositionY":1090.3284820759666,"CellX":0,"CellY":0,"Angle":0,"Description":"avg(((4-var(External_Ions))-(avg(var(KV_channel)*2/3,var(KCC)*2/3))+1),(((4-var(External_Ions))+(avg(var(TRP)*2/3,var(NKCC)*2/3))-1)),(max(2,var(Na-K-ATPase))))"},{"Id":29,"Name":"External_Ions","Type":"Constant","ContainerId":0,"PositionX":102.54859289890283,"PositionY":329.3503150197696,"CellX":0,"CellY":0,"Angle":0,"Description":"Value of 0 for low, 1 for \"normal\", and 2 for high"},{"Id":38,"Name":"CA_external","Type":"Constant","ContainerId":0,"PositionX":-371.04001405237784,"PositionY":658.8324899655473,"CellX":0,"CellY":0,"Angle":0,"Description":"+(min(1,max(-1,var(NCX)-2)))"},{"Id":39,"Name":"Na_external","Type":"Constant","ContainerId":0,"PositionX":-171.9744140523777,"PositionY":465.9876899655472,"CellX":0,"CellY":0,"Angle":0,"Description":""},{"Id":42,"Name":"Na_internal","Type":"Default","ContainerId":1,"PositionX":-10.99992169755545,"PositionY":774.0559080521073,"CellX":0,"CellY":0,"Angle":0,"Description":"((4-var(External_Ions))+(avg(floor(var(NHE)*2/3),floor(var(NKCC)*2/3),floor(var(TRP)*2/3)))-1)+(2-var(Na-K-ATPase))+(min(1,max(-1,var(NCX)-2)))"},{"Id":43,"Name":"CA_internal","Type":"Default","ContainerId":1,"PositionX":221.10444906860883,"PositionY":1167.751053228494,"CellX":0,"CellY":0,"Angle":0,"Description":"((4-var(External_Ions))+(floor(var(TRP)*2/3))-1)+(min(1,max(-1,2-var(NCX))))+(((4-var(SERCA))-2)+(var(CACNA)-2)+(min(1,(var(IP3R)-2))))"},{"Id":50,"Name":"NHE","Type":"MembraneReceptor","ContainerId":1,"PositionX":-113.00089245872363,"PositionY":1224.793061133422,"CellX":0,"CellY":0,"Angle":224.19398964219036,"Description":"(max(4,9-var(Osmopressure)))+(min(4,9-var(Intracellular_pH)))+(2*var(TF_early))"},{"Id":51,"Name":"NKCC","Type":"MembraneReceptor","ContainerId":1,"PositionX":-123.47358456558145,"PositionY":746.5091639781921,"CellX":0,"CellY":0,"Angle":313.21942896960326,"Description":"9-var(Osmopressure)"},{"Id":52,"Name":"TRP","Type":"MembraneReceptor","ContainerId":1,"PositionX":-184.09127801357272,"PositionY":944.7258601762009,"CellX":0,"CellY":0,"Angle":276.51054695320926,"Description":""},{"Id":53,"Name":"AE","Type":"MembraneReceptor","ContainerId":1,"PositionX":-78.02301799791744,"PositionY":1254.8903019485344,"CellX":0,"CellY":0,"Angle":216.4480971620835,"Description":"(max(4,9-var(Osmopressure)))+var(MEF_HOM)"},{"Id":74,"Name":"Na-K-ATPase_transport","Type":"MembraneReceptor","ContainerId":1,"PositionX":119.4939255775015,"PositionY":599.3128641020808,"CellX":0,"CellY":0,"Angle":359.1692029597165,"Description":"Node representing signalling and ion transport aspects of Na-K-ATPase, multiplications are to add weights to different inputs to balance instability"},{"Id":80,"Name":"NCX","Type":"MembraneReceptor","ContainerId":1,"PositionX":-152.8338743167275,"PositionY":799.3576855302549,"CellX":0,"CellY":0,"Angle":303.0311585054433,"Description":"2+(max(0,var(Na_internal)-1)*4)+(min(0,var(Na_internal)-3)*4)"},{"Id":86,"Name":"FXYD6","Type":"MembraneReceptor","ContainerId":1,"PositionX":-9.549881248045132,"PositionY":638.3355230405252,"CellX":0,"CellY":0,"Angle":338.5136082205578,"Description":""},{"Id":87,"Name":"ATP1B2","Type":"MembraneReceptor","ContainerId":1,"PositionX":-62.16148506547145,"PositionY":677.0505456733542,"CellX":0,"CellY":0,"Angle":328.2829922200969,"Description":"Na-K-ATPase subunit involved in stability and trafficking of greater complex"},{"Id":92,"Name":"ATP1B1","Type":"MembraneReceptor","ContainerId":1,"PositionX":194.3768830174735,"PositionY":606.1455144757115,"CellX":0,"CellY":0,"Angle":10.49712599806785,"Description":"Na-K-ATPase beta subunit that stimulates RAC1 independently of transport functions"},{"Id":93,"Name":"FXYD5","Type":"MembraneReceptor","ContainerId":1,"PositionX":245.46566345920755,"PositionY":623.3722459450702,"CellX":0,"CellY":0,"Angle":18.6741782448756,"Description":""},{"Id":95,"Name":"Na-K-ATPase_structural","Type":"MembraneReceptor","ContainerId":1,"PositionX":290.8939001845103,"PositionY":648.6136529473071,"CellX":0,"CellY":0,"Angle":26.582463660818803,"Description":"Abstract node representing structural factors independent of Na-K-ATPase transporting and signalling activity"},{"Id":97,"Name":"Cadherins_junction","Type":"MembraneReceptor","ContainerId":1,"PositionX":332.45773627374007,"PositionY":681.9496008612082,"CellX":0,"CellY":0,"Angle":34.83483973574485,"Description":"Cell-cell adhesion junctions that are formed by complexes of Na-K-ATPase subunits attached with cadherins"},{"Id":99,"Name":"RAC1","Type":"Default","ContainerId":1,"PositionX":201.87461021606666,"PositionY":668.2974979922327,"CellX":0,"CellY":0,"Angle":0,"Description":""},{"Id":100,"Name":"PI3K","Type":"Default","ContainerId":1,"PositionX":241.83722682179322,"PositionY":698.4733513475772,"CellX":0,"CellY":0,"Angle":0,"Description":""},{"Id":103,"Name":"SRC","Type":"Default","ContainerId":1,"PositionX":104.0069777122465,"PositionY":671.5597524090267,"CellX":0,"CellY":0,"Angle":0,"Description":"Growth promoter stimulated by Na-K-ATPase interactions"},{"Id":104,"Name":"Cyclin_activity","Type":"Default","ContainerId":1,"PositionX":125.21163142140753,"PositionY":719.6780050567384,"CellX":0,"CellY":0,"Angle":0,"Description":"Cyclin is a growth promoter (the primary driver of the cell cycle) and is activated by SRC (pathway is actually more complex but simplified here)"},{"Id":107,"Name":"FAM115C","Type":"MembraneReceptor","ContainerId":1,"PositionX":-180.14979892390141,"PositionY":888.2313265575785,"CellX":0,"CellY":0,"Angle":286.73777670694363,"Description":""},{"Id":109,"Name":"KCA","Type":"MembraneReceptor","ContainerId":1,"PositionX":-197.88645482742234,"PositionY":994.6512619787042,"CellX":0,"CellY":0,"Angle":267.401934842174,"Description":""},{"Id":110,"Name":"KCNMA1","Type":"MembraneReceptor","ContainerId":1,"PositionX":-196.57262846419857,"PositionY":1048.5181428708788,"CellX":0,"CellY":0,"Angle":257.971743758778,"Description":""},{"Id":113,"Name":"SIGMAR1","Type":"MembraneReceptor","ContainerId":1,"PositionX":418.3923909145876,"PositionY":806.7487341418087,"CellX":0,"CellY":0,"Angle":59.4356481474538,"Description":"Protein that modulates numerous other proteins, potentially through lipid interactions - though this isnt proven, so pathway currently simplified"},{"Id":116,"Name":"KCNA6","Type":"MembraneReceptor","ContainerId":1,"PositionX":450.05895165304315,"PositionY":1035.6372722164415,"CellX":0,"CellY":0,"Angle":99.71210293357062,"Description":""},{"Id":117,"Name":"ANO1","Type":"MembraneReceptor","ContainerId":1,"PositionX":438.8268050905527,"PositionY":1093.8752147456548,"CellX":0,"CellY":0,"Angle":109.93948167011231,"Description":""},{"Id":122,"Name":"MCT","Type":"MembraneReceptor","ContainerId":1,"PositionX":-162.25910010408097,"PositionY":1130.8741112919427,"CellX":0,"CellY":0,"Angle":242.29235382170194,"Description":"+((var(H_internal)-2)*(2-var(Lactate_internal)))"},{"Id":123,"Name":"V-ATPase","Type":"MembraneReceptor","ContainerId":1,"PositionX":-146.90011235378466,"PositionY":1167.579945149184,"CellX":0,"CellY":0,"Angle":235.40328272584173,"Description":""},{"Id":124,"Name":"CAIX","Type":"MembraneReceptor","ContainerId":1,"PositionX":-11.323111249646672,"PositionY":1322.4509396030357,"CellX":0,"CellY":0,"Angle":201.70654718788367,"Description":"Carbonic anhydrase - bicarbonate generating enzyme that is membrane bound (not a channel, but generates huge amounts of bicarb and so is important in pH maintenance)"},{"Id":125,"Name":"H_internal","Type":"Default","ContainerId":1,"PositionX":86.55695281052441,"PositionY":1203.5496537312845,"CellX":0,"CellY":0,"Angle":0,"Description":"Generated from metabolic activity and moved around by various transporters"},{"Id":126,"Name":"Mitochondrial_activity","Type":"Default","ContainerId":1,"PositionX":44.89932885906269,"PositionY":1285.7107993900377,"CellX":0,"CellY":0,"Angle":0,"Description":""},{"Id":128,"Name":"Bicarb_int","Type":"Default","ContainerId":1,"PositionX":3.128978745814829,"PositionY":1229.8261809957598,"CellX":0,"CellY":0,"Angle":0,"Description":""},{"Id":132,"Name":"H_external","Type":"Constant","ContainerId":0,"PositionX":-287.8902647627546,"PositionY":1202.0167707868507,"CellX":0,"CellY":0,"Angle":0,"Description":""},{"Id":133,"Name":"Glycocalyx_pH","Type":"Constant","ContainerId":0,"PositionX":-394.4507660270712,"PositionY":1227.233377956269,"CellX":0,"CellY":0,"Angle":0,"Description":"\"Average\" of bicarb and H contributions (Lactate is dissociated from protons at physiological pH)"},{"Id":136,"Name":"Lactate_internal","Type":"Default","ContainerId":1,"PositionX":19.55180828611199,"PositionY":1164.7917760161831,"CellX":0,"CellY":0,"Angle":0,"Description":""},{"Id":137,"Name":"Intracellular_pH","Type":"Default","ContainerId":1,"PositionX":97.06756371631458,"PositionY":1149.6827728391097,"CellX":0,"CellY":0,"Angle":0,"Description":"\"Average\" of contributions from bicarbonate and protons - granularity of 6 is used to remove instability"},{"Id":146,"Name":"Lactate_external","Type":"Constant","ContainerId":0,"PositionX":-326.12189498735677,"PositionY":1145.8894838613708,"CellX":0,"CellY":0,"Angle":0,"Description":""},{"Id":147,"Name":"Bicarb_external","Type":"Constant","ContainerId":0,"PositionX":-296.0246541722444,"PositionY":1253.2634240666364,"CellX":0,"CellY":0,"Angle":0,"Description":"2+max(0,(var(AE)-2))+(var(CAIX)-2)"},{"Id":156,"Name":"FAK","Type":"Default","ContainerId":1,"PositionX":251.09899585531673,"PositionY":1220.7101748987732,"CellX":0,"CellY":0,"Angle":0,"Description":"Calcium dependent actin modifying enyzme - also interacts with AQP and Kv channels"},{"Id":157,"Name":"Focal_adhesion_stability","Type":"Default","ContainerId":1,"PositionX":305.4641119062242,"PositionY":1171.5003715768312,"CellX":0,"CellY":0,"Angle":0,"Description":"Node representing stability of focal adhesions, which are calcium dependent, and modified by FAK"},{"Id":159,"Name":"IP3R","Type":"Default","ContainerId":1,"PositionX":183.61126558522466,"PositionY":1235.2387834985848,"CellX":0,"CellY":0,"Angle":0,"Description":"+(var(SIGMAR1)-2)"},{"Id":160,"Name":"SERCA","Type":"Default","ContainerId":1,"PositionX":199.07720377212075,"PositionY":1283.9799220269845,"CellX":0,"CellY":0,"Angle":0,"Description":""},{"Id":161,"Name":"ER_CA","Type":"Default","ContainerId":1,"PositionX":155.0803516183063,"PositionY":1267.0568599945805,"CellX":0,"CellY":0,"Angle":0,"Description":"Separate calcium store in the ER, pumped in by SERCA, released by IP3R"},{"Id":167,"Name":"CA_pulses","Type":"Default","ContainerId":1,"PositionX":271.2515819776359,"PositionY":1277.4186149173922,"CellX":0,"CellY":0,"Angle":0,"Description":"Calcium pulse rate is described by how quickly it is released (IP3R), and how quickly it's removed from the cytoplasm back into the ER (SERCA)"},{"Id":170,"Name":"Myosin_activity","Type":"Default","ContainerId":1,"PositionX":334.5213291058472,"PositionY":1214.6175325827232,"CellX":0,"CellY":0,"Angle":0,"Description":"Measure of the dynamics of myosin, a motor protein involved in cell contraction that is stimulated by calcium pulses"},{"Id":171,"Name":"AQP1","Type":"MembraneReceptor","ContainerId":1,"PositionX":153.3439380367077,"PositionY":1360.195913102153,"CellX":0,"CellY":0,"Angle":175.72577345390127,"Description":""},{"Id":184,"Name":"Contractility","Type":"Default","ContainerId":180,"PositionX":872.259804091972,"PositionY":697.2068039955061,"CellX":0,"CellY":0,"Angle":0,"Description":"Measure of the contractile ability of the cell (ability to generate tension - very important for fibroblasts and lymph node cells), is a measure of the total amount of calcium availalbe in the cell, and how strong the calcium pulses are"},{"Id":185,"Name":"Migration/Membrane_dynamics","Type":"Default","ContainerId":181,"PositionX":881.8925630123346,"PositionY":986.1895716063817,"CellX":0,"CellY":0,"Angle":0,"Description":"Measure of migration/membrane dynamics (exact relationship between a cell moving and just changing membrane structure is unknown). Dependant on numerous factors including myosin and focal adhesions (membrane related factors), local pH, and presence of chloride (from swelling activated channels)"},{"Id":186,"Name":"Attachment","Type":"Default","ContainerId":182,"PositionX":875.0120209263613,"PositionY":1257.282929793727,"CellX":0,"CellY":0,"Angle":0,"Description":"Measure of attachment capability (not necessarily indicating lack of movement, but ability to stick where it wants), is a measure of focal adhesion stability, ca pulse rate, activity of cadherins junctions, and is altered by pH of surrounding environment (glycocalyx). The 2* on cadherins junctions brings the value down to 3 when LTDLN is activated, and allows observation of the increase when FXYD5 is knocked down."},{"Id":187,"Name":"Cell_viability","Type":"Default","ContainerId":183,"PositionX":876.388129343556,"PositionY":1549.0179142389918,"CellX":0,"CellY":0,"Angle":0,"Description":"Measure of viability of the cell. Hugely upregulated by cyclins and stimulated or inhibited by pH changes. Also modulated by size, calcium, chloride, and potassium (max(min(-2+var(ER_CA),-1),1))"},{"Id":220,"Name":"Tumor_factors","Type":"Default","ContainerId":217,"PositionX":-673.3134577451808,"PositionY":697.2631026017652,"CellX":0,"CellY":0,"Angle":0,"Description":"Value of 1 represents ETDLN, 2 represents LTDLN"},{"Id":221,"Name":"TF_early","Type":"Default","ContainerId":217,"PositionX":-600.9520119620483,"PositionY":645.3112953728496,"CellX":0,"CellY":0,"Angle":0,"Description":""},{"Id":222,"Name":"TF_late","Type":"Default","ContainerId":217,"PositionX":-599.0965902753013,"PositionY":751.0703315174279,"CellX":0,"CellY":0,"Angle":0,"Description":""},{"Id":223,"Name":"LPS","Type":"Default","ContainerId":218,"PositionX":-619.2130275955502,"PositionY":967.2356896933396,"CellX":0,"CellY":0,"Angle":0,"Description":""},{"Id":224,"Name":"MEF_HOM","Type":"Default","ContainerId":219,"PositionX":-620.8797228054218,"PositionY":1252.2028616379098,"CellX":0,"CellY":0,"Angle":0,"Description":"Comparison of HET vs HOM (Turned on is difference between HET and HOM)"},{"Id":242,"Name":"CACNA","Type":"MembraneReceptor","ContainerId":1,"PositionX":-174.45000318822113,"PositionY":1091.4860656896567,"CellX":0,"CellY":0,"Angle":249.58172142929791,"Description":"2* is due to protein activating entirely when sodium elevated"},{"Id":246,"Name":"KCTD","Type":"MembraneReceptor","ContainerId":1,"PositionX":440.11669594074584,"PositionY":871.1334221057288,"CellX":0,"CellY":0,"Angle":70.93694931492927,"Description":""},{"Id":264,"Name":"DIDs","Type":"Constant","ContainerId":0,"PositionX":-81.21903523442523,"PositionY":1484.7294582154736,"CellX":0,"CellY":0,"Angle":0,"Description":""},{"Id":265,"Name":"EIPA","Type":"Constant","ContainerId":0,"PositionX":-159.03558796169798,"PositionY":1475.6810218518374,"CellX":0,"CellY":0,"Angle":0,"Description":""}],"Containers":[{"Id":1,"Name":"C0","Size":3,"PositionX":-1,"PositionY":2},{"Id":2,"Name":"C1","Size":1,"PositionX":0,"PositionY":5},{"Id":180,"Name":"C2","Size":1,"PositionX":3,"PositionY":2},{"Id":181,"Name":"C3","Size":1,"PositionX":3,"PositionY":3},{"Id":182,"Name":"C4","Size":1,"PositionX":3,"PositionY":4},{"Id":183,"Name":"C5","Size":1,"PositionX":3,"PositionY":5},{"Id":217,"Name":"C6","Size":1,"PositionX":-3,"PositionY":2},{"Id":218,"Name":"C7","Size":1,"PositionX":-3,"PositionY":3},{"Id":219,"Name":"C8","Size":1,"PositionX":-3,"PositionY":4}]},"ltl":{"states":[],"operations":[]}}
